# Supplementary material for: Discovery of Cymopolyphenols A–F From a Marine Mesophotic Zone Aaptos Sponge-Associated Fungus Cymostachys sp. NBUF082
Source: Front Microbiol. 2021 Feb 22;12:638610. doi: 10.3389/fmicb.2021.638610 (PMC7937805; doi:10.3389/fmicb.2021.638610)
Supplement: Supplementary file 2 [file Data_Sheet_2.zip]

Archive with 2 entries (2 files):
- compound 3.cif
- compound 4.cif
