# Supplementary material for: Discovery of Cymopolyphenols A–F From a Marine Mesophotic Zone Aaptos Sponge-Associated Fungus Cymostachys sp. NBUF082
Source: Front Microbiol. 2021 Feb 22;12:638610. doi: 10.3389/fmicb.2021.638610 (PMC7937805; doi:10.3389/fmicb.2021.638610)
Supplement: Supplementary file 2 [file Data_Sheet_2.zip › compound 3.cif]

 
data_20200825LI_NINGBODAXUE_0m_a
 
_audit_creation_method            'SHELXL-2018/3'
_shelx_SHELXL_version_number      '2018/3'
_chemical_name_systematic         ?
_chemical_name_common             ?
_chemical_melting_point           ?
_chemical_formula_moiety          ?
_chemical_formula_sum
 'C9 H8 O5' 
_chemical_formula_weight          196.15

loop_
 _atom_type_symbol
 _atom_type_description
 _atom_type_scat_dispersion_real
 _atom_type_scat_dispersion_imag
 _atom_type_scat_source
 'C'  'C'   0.0137   0.0067
 'International Tables Vol C Tables 4.2.6.8 and 6.1.1.4'
 'H'  'H'   0.0000   0.0000
 'International Tables Vol C Tables 4.2.6.8 and 6.1.1.4'
 'N'  'N'   0.0241   0.0134
 'International Tables Vol C Tables 4.2.6.8 and 6.1.1.4'
 'O'  'O'   0.0389   0.0241
 'International Tables Vol C Tables 4.2.6.8 and 6.1.1.4'
 
_space_group_crystal_system       monoclinic
_space_group_IT_number            9
_space_group_name_H-M_alt         'C c'
_space_group_name_Hall            'C -2yc'
 
_shelx_space_group_comment
;
The symmetry employed for this shelxl refinement is uniquely defined
by the following loop, which should always be used as a source of
symmetry information in preference to the above space-group names.
They are only intended as comments.
;
 
loop_
 _space_group_symop_operation_xyz
 'x, y, z'
 'x, -y, z+1/2'
 'x+1/2, y+1/2, z'
 'x+1/2, -y+1/2, z+1/2'
 
_cell_length_a                    3.8907(3)
_cell_length_b                    15.5114(11)
_cell_length_c                    13.8032(10)
_cell_angle_alpha                 90
_cell_angle_beta                  96.585(4)
_cell_angle_gamma                 90
_cell_volume                      827.53(11)
_cell_formula_units_Z             4
_cell_measurement_temperature     190(2)
_cell_measurement_reflns_used      3183
_cell_measurement_theta_min        4.96
_cell_measurement_theta_max       53.77
 
_exptl_crystal_description        'BLOCK'
_exptl_crystal_colour             ?
_exptl_crystal_density_meas       ?
_exptl_crystal_density_method     ?
_exptl_crystal_density_diffrn     1.574          
_exptl_crystal_F_000              408
_exptl_transmission_factor_min    ?
_exptl_transmission_factor_max    ?
_exptl_crystal_size_max           0.120
_exptl_crystal_size_mid           0.110
_exptl_crystal_size_min           0.090
_exptl_absorpt_coefficient_mu     0.718
_shelx_estimated_absorpt_T_min    0.919
_shelx_estimated_absorpt_T_max    0.938
_exptl_absorpt_correction_type    ?
_exptl_absorpt_correction_T_min   ?
_exptl_absorpt_correction_T_max   ?
_exptl_absorpt_process_details    ?
_exptl_absorpt_special_details    ?
_diffrn_ambient_temperature       190(2)
_diffrn_radiation_wavelength      1.34139
_diffrn_radiation_type            GaK\a
_diffrn_source                    ?
_diffrn_measurement_device_type  'Bruker APEX-II CCD'
_diffrn_measurement_method       '\f and \w scans'
_diffrn_detector_area_resol_mean  ?
_diffrn_reflns_number             4860
_diffrn_reflns_av_unetI/netI      0.0464
_diffrn_reflns_av_R_equivalents   0.0527
_diffrn_reflns_limit_h_min        -4
_diffrn_reflns_limit_h_max        4
_diffrn_reflns_limit_k_min        -18
_diffrn_reflns_limit_k_max        18
_diffrn_reflns_limit_l_min        -16
_diffrn_reflns_limit_l_max        16
_diffrn_reflns_theta_min          4.961
_diffrn_reflns_theta_max          53.810
_diffrn_reflns_theta_full         53.594
_diffrn_measured_fraction_theta_max   0.999
_diffrn_measured_fraction_theta_full  0.999
_diffrn_reflns_Laue_measured_fraction_max    0.999
_diffrn_reflns_Laue_measured_fraction_full   0.999
_diffrn_reflns_point_group_measured_fraction_max   0.973
_diffrn_reflns_point_group_measured_fraction_full  0.973
_reflns_number_total              1478
_reflns_number_gt                 1368
_reflns_threshold_expression      'I > 2\s(I)'
_reflns_Friedel_coverage          0.937
_reflns_Friedel_fraction_max      0.947
_reflns_Friedel_fraction_full     0.947
 
_reflns_special_details
;
 Reflections were merged by SHELXL according to the crystal
 class for the calculation of statistics and refinement.
 
 _reflns_Friedel_fraction is defined as the number of unique
 Friedel pairs measured divided by the number that would be
 possible theoretically, ignoring centric projections and
 systematic absences.
;
 
_computing_data_collection        ?
_computing_cell_refinement        ?
_computing_data_reduction         ?
_computing_structure_solution     'SHELXT 2014/5 (Sheldrick, 2014)'
_computing_structure_refinement 'SHELXL-2018/3 (Sheldrick, 2018)'
_computing_molecular_graphics     ?
_computing_publication_material   ?
_refine_special_details           ?
_refine_ls_structure_factor_coef  Fsqd
_refine_ls_matrix_type            full
_refine_ls_weighting_scheme       calc
_refine_ls_weighting_details
'w=1/[\s^2^(Fo^2^)+(0.0368P)^2^+0.2732P] where P=(Fo^2^+2Fc^2^)/3'
_atom_sites_solution_primary      ?
_atom_sites_solution_secondary    ?
_atom_sites_solution_hydrogens    geom
_refine_ls_hydrogen_treatment     constr
_refine_ls_extinction_method      none
_refine_ls_extinction_coef        .
_refine_ls_abs_structure_details
;
 Flack x determined using 608 quotients [(I+)-(I-)]/[(I+)+(I-)]
 (Parsons, Flack and Wagner, Acta Cryst. B69 (2013) 249-259).
;
_refine_ls_abs_structure_Flack    0.0(2)
_chemical_absolute_configuration  AD
_refine_ls_number_reflns          1478
_refine_ls_number_parameters      130
_refine_ls_number_restraints      2
_refine_ls_R_factor_all           0.0374
_refine_ls_R_factor_gt            0.0336
_refine_ls_wR_factor_ref          0.0849
_refine_ls_wR_factor_gt           0.0828
_refine_ls_goodness_of_fit_ref    1.055
_refine_ls_restrained_S_all       1.054
_refine_ls_shift/su_max           0.000
_refine_ls_shift/su_mean          0.000
 
loop_
 _atom_site_label
 _atom_site_type_symbol
 _atom_site_fract_x
 _atom_site_fract_y
 _atom_site_fract_z
 _atom_site_U_iso_or_equiv
 _atom_site_adp_type
 _atom_site_occupancy
 _atom_site_site_symmetry_order  
 _atom_site_calc_flag
 _atom_site_refinement_flags_posn
 _atom_site_refinement_flags_adp
 _atom_site_refinement_flags_occupancy
 _atom_site_disorder_assembly
 _atom_site_disorder_group
C1 C 0.3896(9) 0.1183(2) 0.4397(2) 0.0337(8) Uani 1 1 d . . . . .
C2 C 0.4611(9) 0.2110(2) 0.4427(2) 0.0291(7) Uani 1 1 d . . . . .
C3 C 0.5709(9) 0.2639(2) 0.3709(2) 0.0303(7) Uani 1 1 d . . . . .
H3 H 0.614457 0.242277 0.309111 0.036 Uiso 1 1 calc R U . . .
C4 C 0.6124(8) 0.3498(2) 0.3954(2) 0.0286(7) Uani 1 1 d . . . . .
C5 C 0.5428(9) 0.3823(2) 0.4863(2) 0.0286(7) Uani 1 1 d . . . . .
H5 H 0.570616 0.442005 0.500233 0.034 Uiso 1 1 calc R U . . .
C6 C 0.4334(9) 0.3269(2) 0.5558(2) 0.0289(7) Uani 1 1 d . . . . .
C7 C 0.3971(8) 0.2400(2) 0.5332(2) 0.0270(7) Uani 1 1 d . . . . .
C8 C 0.2929(9) 0.1670(2) 0.5941(2) 0.0308(8) Uani 1 1 d . . . . .
H8 H 0.060565 0.177560 0.616177 0.037 Uiso 1 1 calc R U . . .
C9 C 0.3797(10) 0.4410(2) 0.6683(3) 0.0387(9) Uani 1 1 d . . . . .
H9A H 0.620000 0.459906 0.668285 0.058 Uiso 1 1 calc R U . . .
H9B H 0.305725 0.450845 0.732921 0.058 Uiso 1 1 calc R U . . .
H9C H 0.230711 0.473838 0.619442 0.058 Uiso 1 1 calc R U . . .
O1 O 0.4139(7) 0.06679(16) 0.37444(19) 0.0449(7) Uani 1 1 d . . . . .
O2 O 0.2813(7) 0.09351(15) 0.52529(17) 0.0381(6) Uani 1 1 d . . . . .
O3 O 0.5369(6) 0.15087(16) 0.67202(17) 0.0359(6) Uani 1 1 d . . . . .
H3A H 0.439445 0.131358 0.718654 0.054 Uiso 1 1 calc R U . . .
O4 O 0.7199(6) 0.40464(14) 0.32754(16) 0.0358(6) Uani 1 1 d . . . . .
H4 H 0.765858 0.452999 0.353211 0.054 Uiso 1 1 calc R U . . .
O5 O 0.3542(6) 0.35123(15) 0.64536(16) 0.0359(6) Uani 1 1 d . . . . .
 
loop_
 _atom_site_aniso_label
 _atom_site_aniso_U_11
 _atom_site_aniso_U_22
 _atom_site_aniso_U_33
 _atom_site_aniso_U_23
 _atom_site_aniso_U_13
 _atom_site_aniso_U_12
C1 0.045(2) 0.0289(18) 0.0289(18) 0.0012(14) 0.0109(15) -0.0051(15)
C2 0.0366(18) 0.0259(15) 0.0255(17) -0.0012(14) 0.0063(14) -0.0014(13)
C3 0.0388(19) 0.0292(16) 0.0243(16) -0.0009(14) 0.0092(13) -0.0010(15)
C4 0.0367(19) 0.0283(17) 0.0221(17) 0.0024(13) 0.0085(15) -0.0019(14)
C5 0.0382(17) 0.0238(17) 0.0246(16) -0.0024(12) 0.0074(13) -0.0027(13)
C6 0.0364(19) 0.0314(18) 0.0202(15) -0.0024(14) 0.0082(13) -0.0001(14)
C7 0.0316(17) 0.0287(17) 0.0217(17) 0.0007(13) 0.0070(13) -0.0027(13)
C8 0.0391(19) 0.0295(18) 0.0250(17) -0.0010(13) 0.0089(14) -0.0016(14)
C9 0.053(2) 0.0343(19) 0.0312(19) -0.0077(15) 0.0145(17) -0.0017(17)
O1 0.076(2) 0.0283(13) 0.0333(14) -0.0062(11) 0.0184(12) -0.0100(12)
O2 0.0583(16) 0.0286(14) 0.0301(12) 0.0000(10) 0.0164(11) -0.0089(11)
O3 0.0417(14) 0.0422(14) 0.0255(12) 0.0093(10) 0.0116(10) 0.0004(11)
O4 0.0597(17) 0.0258(12) 0.0244(12) -0.0009(10) 0.0159(11) -0.0065(11)
O5 0.0536(16) 0.0313(12) 0.0258(12) -0.0040(9) 0.0174(11) -0.0042(11)
 
_geom_special_details
;
 All esds (except the esd in the dihedral angle between two l.s. planes)
 are estimated using the full covariance matrix.  The cell esds are taken
 into account individually in the estimation of esds in distances, angles
 and torsion angles; correlations between esds in cell parameters are only
 used when they are defined by crystal symmetry.  An approximate (isotropic)
 treatment of cell esds is used for estimating esds involving l.s. planes.
;
 
loop_
 _geom_bond_atom_site_label_1
 _geom_bond_atom_site_label_2
 _geom_bond_distance
 _geom_bond_site_symmetry_2
 _geom_bond_publ_flag
C1 O1 1.215(4) . ?
C1 O2 1.355(4) . ?
C1 C2 1.465(5) . ?
C2 C7 1.376(4) . ?
C2 C3 1.390(4) . ?
C3 C4 1.380(4) . ?
C3 H3 0.9500 . ?
C4 O4 1.366(4) . ?
C4 C5 1.406(5) . ?
C5 C6 1.390(5) . ?
C5 H5 0.9500 . ?
C6 O5 1.361(4) . ?
C6 C7 1.388(5) . ?
C7 C8 1.494(5) . ?
C8 O3 1.373(4) . ?
C8 O2 1.481(4) . ?
C8 H8 1.0000 . ?
C9 O5 1.429(4) . ?
C9 H9A 0.9800 . ?
C9 H9B 0.9800 . ?
C9 H9C 0.9800 . ?
O3 H3A 0.8400 . ?
O4 H4 0.8400 . ?
 
loop_
 _geom_angle_atom_site_label_1
 _geom_angle_atom_site_label_2
 _geom_angle_atom_site_label_3
 _geom_angle
 _geom_angle_site_symmetry_1
 _geom_angle_site_symmetry_3
 _geom_angle_publ_flag
O1 C1 O2 121.2(3) . . ?
O1 C1 C2 129.5(3) . . ?
O2 C1 C2 109.3(3) . . ?
C7 C2 C3 123.8(3) . . ?
C7 C2 C1 107.0(3) . . ?
C3 C2 C1 129.2(3) . . ?
C4 C3 C2 115.6(3) . . ?
C4 C3 H3 122.2 . . ?
C2 C3 H3 122.2 . . ?
O4 C4 C3 118.0(3) . . ?
O4 C4 C5 119.7(3) . . ?
C3 C4 C5 122.3(3) . . ?
C6 C5 C4 120.0(3) . . ?
C6 C5 H5 120.0 . . ?
C4 C5 H5 120.0 . . ?
O5 C6 C7 116.5(3) . . ?
O5 C6 C5 125.1(3) . . ?
C7 C6 C5 118.4(3) . . ?
C2 C7 C6 119.8(3) . . ?
C2 C7 C8 110.7(3) . . ?
C6 C7 C8 129.5(3) . . ?
O3 C8 O2 109.3(3) . . ?
O3 C8 C7 111.8(3) . . ?
O2 C8 C7 102.2(3) . . ?
O3 C8 H8 111.1 . . ?
O2 C8 H8 111.1 . . ?
C7 C8 H8 111.1 . . ?
O5 C9 H9A 109.5 . . ?
O5 C9 H9B 109.5 . . ?
H9A C9 H9B 109.5 . . ?
O5 C9 H9C 109.5 . . ?
H9A C9 H9C 109.5 . . ?
H9B C9 H9C 109.5 . . ?
C1 O2 C8 110.6(3) . . ?
C8 O3 H3A 109.5 . . ?
C4 O4 H4 109.5 . . ?
C6 O5 C9 117.0(2) . . ?
 
_refine_diff_density_max    0.150
_refine_diff_density_min   -0.164
_refine_diff_density_rms    0.035

_shelx_res_file
;
TITL 20200825LI_NINGBODAXUE_0m_a.res in Cc
    20200825LI_NINGBODAXUE_0m_a.res
    created by SHELXL-2018/3 at 16:14:04 on 27-Aug-2020
CELL  1.34139   3.8907  15.5114  13.8032   90.000   96.585   90.000
ZERR   4.000   0.0003   0.0011   0.0010    0.000    0.004    0.000
LATT -7
SYMM X, -Y, 1/2+Z
SFAC C  H  N  O
UNIT 36 32 0 20
L.S. 10
ACTA
BOND $H
FMAP 2
SIZE .12 .11 .09
PLAN 20
LIST 6
TEMP -83.140
WGHT    0.036800    0.273200
FVAR       0.62466
C1    1    0.389649    0.118259    0.439665    11.00000    0.04503    0.02887 =
         0.02889    0.00119    0.01087   -0.00511
C2    1    0.461066    0.211029    0.442686    11.00000    0.03658    0.02591 =
         0.02551   -0.00123    0.00627   -0.00142
C3    1    0.570862    0.263886    0.370933    11.00000    0.03875    0.02922 =
         0.02432   -0.00092    0.00925   -0.00103
AFIX  43
H3    2    0.614457    0.242277    0.309111    11.00000   -1.20000
AFIX   0
C4    1    0.612363    0.349841    0.395437    11.00000    0.03672    0.02826 =
         0.02215    0.00243    0.00848   -0.00187
C5    1    0.542823    0.382264    0.486325    11.00000    0.03823    0.02384 =
         0.02461   -0.00238    0.00743   -0.00272
AFIX  43
H5    2    0.570616    0.442005    0.500233    11.00000   -1.20000
AFIX   0
C6    1    0.433415    0.326893    0.555813    11.00000    0.03640    0.03142 =
         0.02018   -0.00237    0.00824   -0.00005
C7    1    0.397058    0.239973    0.533159    11.00000    0.03163    0.02865 =
         0.02171    0.00072    0.00702   -0.00275
C8    1    0.292928    0.166957    0.594137    11.00000    0.03911    0.02951 =
         0.02505   -0.00098    0.00894   -0.00163
AFIX  13
H8    2    0.060565    0.177560    0.616177    11.00000   -1.20000
AFIX   0
C9    1    0.379657    0.441008    0.668304    11.00000    0.05293    0.03429 =
         0.03123   -0.00766    0.01446   -0.00170
AFIX 137
H9A   2    0.620000    0.459906    0.668285    11.00000   -1.50000
H9B   2    0.305725    0.450845    0.732921    11.00000   -1.50000
H9C   2    0.230711    0.473838    0.619442    11.00000   -1.50000
AFIX   0
O1    4    0.413904    0.066787    0.374444    11.00000    0.07575    0.02833 =
         0.03332   -0.00624    0.01843   -0.00997
O2    4    0.281309    0.093514    0.525288    11.00000    0.05830    0.02856 =
         0.03009    0.00000    0.01642   -0.00888
O3    4    0.536876    0.150868    0.672020    11.00000    0.04169    0.04216 =
         0.02553    0.00934    0.01161    0.00037
AFIX 147
H3A   2    0.439445    0.131358    0.718654    11.00000   -1.50000
AFIX   0
O4    4    0.719917    0.404642    0.327539    11.00000    0.05969    0.02579 =
         0.02443   -0.00091    0.01591   -0.00646
AFIX 147
H4    2    0.765858    0.452999    0.353211    11.00000   -1.50000
AFIX   0
O5    4    0.354191    0.351230    0.645356    11.00000    0.05356    0.03129 =
         0.02582   -0.00399    0.01739   -0.00418
HKLF 4


REM  20200825LI_NINGBODAXUE_0m_a.res in Cc
REM wR2 = 0.0849, GooF = S = 1.055, Restrained GooF = 1.054 for all data
REM R1 = 0.0336 for 1368 Fo > 4sig(Fo) and 0.0374 for all 1478 data
REM 130 parameters refined using 2 restraints

END

WGHT      0.0292      0.3402

REM Highest difference peak  0.150,  deepest hole -0.164,  1-sigma level  0.035
Q1    1   0.3293  0.2322  0.4774  11.00000  0.05    0.15
Q2    1   0.5507  0.4087  0.2513  11.00000  0.05    0.15
Q3    1   0.5625  0.2248  0.5021  11.00000  0.05    0.13
Q4    1   0.8138  0.2635  0.2842  11.00000  0.05    0.12
Q5    1   0.2564  0.0699  0.3042  11.00000  0.05    0.12
Q6    1   0.7430  0.0878  0.7096  11.00000  0.05    0.12
Q7    1   0.5801  0.3405  0.5259  11.00000  0.05    0.12
Q8    1   0.2924  0.3125  0.7214  11.00000  0.05    0.12
Q9    1   0.5127  0.3483  0.7217  11.00000  0.05    0.11
Q10   1   0.2487  0.2024  0.7052  11.00000  0.05    0.11
Q11   1   0.1258  0.3743  0.7209  11.00000  0.05    0.11
Q12   1   0.4574  0.1728  0.4371  11.00000  0.05    0.11
Q13   1   0.3247  0.2770  0.5325  11.00000  0.05    0.11
Q14   1   0.3021  0.5095  0.8345  11.00000  0.05    0.11
Q15   1   0.3937  0.2320  0.3995  11.00000  0.05    0.11
Q16   1   0.1381  0.3421  0.5789  11.00000  0.05    0.10
Q17   1   0.1227  0.4174  0.7980  11.00000  0.05    0.10
Q18   1   0.3059  0.2652  0.6488  11.00000  0.05    0.10
Q19   1   0.3170  0.2294  0.2635  11.00000  0.05    0.10
Q20   1   0.6593  0.1518  0.7598  11.00000  0.05    0.10
;
_shelx_res_checksum   37406

_shelx_hkl_file
;
  -2   0   0  703.03   38.30
   2   0   0  636.14   45.40
   2   0   0  676.43   38.50
   2   0   0  632.64   39.10
  -2   0   0  624.64   44.70
  -4   0   0   10.30    4.30
   1  -1   0 1117.29   64.19
  -1  -1   0 1106.19   64.09
  -1   1   0  979.40   61.79
   1   1   0 1165.78   64.39
   1   1   0  929.91   60.59
  -1   1   0 1028.00   63.69
   3  -1   0   13.70    3.60
  -3  -1   0   13.00    2.70
   3  -1   0   15.80    3.10
   3   1   0   22.20    3.50
  -3   1   0   16.10    2.80
   3   1   0   15.90    3.40
   0  -2   0  597.24   36.30
   0  -2   0  601.44   37.10
   0   2   0  604.74   36.20
   0   2   0  687.43   36.00
  -2  -2   0  261.77   14.60
  -2  -2   0  206.58   16.90
  -2  -2   0  250.57   21.00
   2  -2   0  248.38   21.50
   2  -2   0  240.08   14.90
   2   2   0  251.57   14.60
   2   2   0  240.58   21.40
  -2   2   0  218.08   17.20
  -2   2   0  209.78   14.30
  -2   2   0  267.27   14.40
   2   2   0  245.48   15.10
  -4  -2   0    4.00    4.20
   4  -2   0    1.10    2.50
   4   2   0    1.00    2.20
   1  -3   0  177.88   11.90
  -1  -3   0  202.38   11.70
   1  -3   0  213.78   14.30
  -1  -3   0  195.78   15.40
   1  -3   0  199.98   15.50
   1   3   0  185.08   11.90
  -1   3   0  193.88   11.80
  -1   3   0  195.48   15.50
  -1   3   0  201.38   13.80
   3  -3   0   17.00    3.70
  -3  -3   0   19.40    4.80
   3  -3   0   18.50    3.50
  -3   3   0   15.20    2.50
   3   3   0   16.20    2.80
   0  -4   0 3380.56  201.28
   0   4   0 3569.44  201.68
   2  -4   0   61.39    5.00
  -2  -4   0   49.10   10.50
  -2  -4   0   58.19    4.40
   2  -4   0   45.50    7.00
   2  -4   0   53.99    9.30
   2   4   0   59.09    4.20
  -2   4   0   46.40    3.90
   2   4   0   49.99    4.80
  -2   4   0   39.80    8.00
  -2   4   0   59.09    3.90
  -4  -4   0   10.60    3.00
   4  -4   0   19.20    3.80
   4   4   0   19.40    3.00
   4   4   0   22.10    5.30
   1  -5   0  732.03   41.90
  -1  -5   0  625.14   42.90
  -1  -5   0  647.14   37.40
   1  -5   0  663.93   42.30
   1  -5   0  661.43   40.10
  -1  -5   0  646.34   42.60
  -1  -5   0  721.03   39.00
   1  -5   0  558.94   37.50
   1   5   0  663.93   37.60
  -1   5   0  619.04   37.50
  -1   5   0  580.24   37.00
   1   5   0  603.64   37.10
  -1   5   0  634.74   39.60
  -1   5   0  658.83   42.30
   3  -5   0   10.80    3.20
  -3  -5   0    8.10    2.60
  -3   5   0    8.90    2.10
   3   5   0    7.20    2.50
   3   5   0   12.80    2.50
   3   5   0   11.30    4.10
   0  -6   0  307.47   19.20
   0  -6   0  304.77   17.60
   0  -6   0  299.17   21.00
   0   6   0  244.88   17.00
   0   6   0  274.77   20.70
   0   6   0  294.17   18.50
   2  -6   0   70.59    5.80
   2  -6   0   82.19    9.40
  -2  -6   0   70.89    5.40
   2  -6   0   55.39   11.80
   2  -6   0   51.49    7.80
  -2  -6   0   72.39   11.20
  -2   6   0   62.89    4.90
   2   6   0   70.69    6.50
  -2   6   0   81.59   12.70
   2   6   0   69.29    5.40
  -2   6   0   69.19    4.70
   2   6   0   73.99    4.80
   4  -6   0    2.00    2.40
  -4  -6   0    3.50    2.30
   4   6   0    6.60    1.70
   4   6   0    6.80    4.60
  -1  -7   0  399.36   30.50
  -1  -7   0  402.96   31.00
   1  -7   0  440.56   30.90
   1  -7   0  423.66   28.40
  -1  -7   0  441.16   25.20
   1  -7   0  460.85   28.70
  -1  -7   0  427.36   27.20
   1  -7   0  397.76   25.20
   1   7   0  398.36   25.30
   1   7   0  414.36   24.50
  -1   7   0  390.46   24.90
  -1   7   0  430.86   30.80
  -1   7   0  428.46   24.50
   1   7   0  472.95   25.30
  -1   7   0  409.56   25.00
   3  -7   0   15.30    4.00
  -3  -7   0    8.90    2.70
  -3   7   0   14.90    2.50
   3   7   0   15.30    2.50
  -3   7   0   21.80    3.10
   3   7   0   16.30    4.50
   0  -8   0   15.10    2.40
   0  -8   0   19.00    4.80
   0  -8   0   10.90    4.60
   0   8   0   14.40    2.40
   0   8   0    9.90    4.60
   0   8   0   12.50    1.30
   2  -8   0   63.49    8.80
   2  -8   0   80.19   10.00
   2  -8   0   79.59    6.60
  -2  -8   0   63.89    7.50
  -2  -8   0   90.09    6.30
  -2   8   0   72.29    5.60
   2   8   0   83.69    5.50
  -2   8   0   72.49    5.00
   2   8   0   82.99    7.10
   2   8   0   69.09    5.70
   4  -8   0   17.90    3.40
   4   8   0   18.10    4.60
  -1  -9   0  273.27   25.70
   1  -9   0  263.97   16.80
  -1  -9   0  261.87   19.40
   1  -9   0  309.77   21.40
  -1  -9   0  270.97   16.80
   1  -9   0  265.77   20.60
   1  -9   0  281.77   24.30
  -1   9   0  249.58   15.80
  -1   9   0  278.17   24.30
   1   9   0  264.47   16.80
  -1   9   0  257.27   16.40
  -1   9   0  271.07   16.60
   1   9   0  274.97   15.90
   3  -9   0   94.49    8.00
  -3  -9   0   95.49    7.70
   3   9   0   81.99    6.10
   3   9   0   98.19    8.80
   0 -10   0  280.77   22.20
   0 -10   0  286.77   24.30
   0 -10   0  282.87   20.70
   0 -10   0  274.77   17.00
   0  10   0  280.57   16.80
   0  10   0  258.27   16.80
   0  10   0  256.87   23.50
   0  10   0  272.07   16.00
  -2 -10   0   82.29   10.80
  -2 -10   0  107.19    7.80
   2 -10   0  105.79    8.00
   2 -10   0   71.89   11.20
   2  10   0   94.69    6.20
  -2  10   0   90.99    6.30
   2  10   0  103.89    8.10
  -2  10   0  104.89    7.60
   1 -11   0  118.39   13.10
   1 -11   0  127.39   13.30
  -1 -11   0  117.09    8.80
  -1 -11   0  105.49   11.80
   1 -11   0  124.29    9.00
  -1  11   0  129.39    7.70
  -1  11   0  125.79    8.90
  -1  11   0  132.09    8.60
   1  11   0  115.89    8.70
   3 -11   0  107.99    8.10
  -3 -11   0  101.89    8.00
   3 -11   0   70.69   11.10
  -3  11   0   85.99    6.40
   0 -12   0  135.49   14.50
   0 -12   0  172.38   11.50
   0  12   0  181.98   11.00
   0  12   0  163.58   10.80
   2 -12   0   37.90    7.90
  -2 -12   0   47.00    5.40
   2 -12   0   43.90    5.60
   2  12   0   45.80    5.10
  -2  12   0   47.80    4.40
   2  12   0   50.09    4.60
  -1 -13   0    1.80    2.20
   1 -13   0    1.40    3.90
  -1 -13   0    3.70    5.60
   1 -13   0    6.00    2.70
  -1  13   0    6.60    2.30
   1  13   0    6.60    2.40
  -1  13   0    3.70    2.70
   1  13   0    4.00    2.20
   3 -13   0    6.80    5.40
   3 -13   0   12.80    3.10
  -3 -13   0    9.10    3.00
  -3 -13   0    6.70    4.10
   3  13   0   12.00    2.90
   0 -14   0    5.30    3.00
   0 -14   0    0.70    4.50
   0  14   0    2.80    1.60
   0  14   0    3.60    2.10
   2 -14   0   13.40    7.60
  -2 -14   0   15.30    4.20
   2 -14   0   22.20    5.40
  -2 -14   0    8.10    6.20
  -2  14   0   25.40    4.10
   1 -15   0   82.79   12.10
   1 -15   0   93.49    7.80
  -1 -15   0   74.19   12.70
  -1 -15   0   82.79    7.70
   1  15   0   85.29    6.70
   1  15   0   75.29    6.40
  -1  15   0   79.59    6.80
  -1  15   0   96.09    7.10
   0 -16   0   24.70    9.60
   0 -16   0   40.50    7.70
   0  16   0   29.80    4.70
   0  16   0   25.30    3.60
  -2 -16   0   35.40    4.90
  -2 -16   0   25.70    7.40
   2 -16   0   23.50    6.40
   2 -16   0   44.70    5.10
  -2  16   0   39.20    3.80
   2  16   0   35.90    3.80
   1 -17   0    4.70    4.70
  -1 -17   0    2.50    2.80
   1 -17   0   11.20    3.50
  -1 -17   0    5.20    4.40
  -1  17   0    7.00    2.40
   1  17   0    7.20    2.30
   0 -18   0   30.40    4.80
   0  18   0   24.00    3.80
   4   0  -1   -2.50    1.90
  -4   0   1   -2.60    1.90
   2   0  -1    6.60    6.80
   2   0  -1   -2.30    1.40
  -2   0   1   -0.40    1.00
  -2   0   1   -1.30    3.30
   2   0  -1    0.70    2.10
   0   0   1    0.20    0.50
   0   0  -1   -0.20    0.50
   0   0  -1    0.30    0.40
   0   0   1    0.20    0.30
  -2   0  -1    1.90    1.40
  -2   0  -1    7.50    4.10
  -2   0  -1   -3.70    2.50
  -2   0  -1   -1.80    1.30
   2   0   1   -2.60    4.40
   2   0   1   -1.30    1.60
   2   0   1   -0.50    1.60
   4   0   1    0.90    2.10
   3  -1  -1    9.70    3.00
   3  -1  -1    5.90    3.70
  -3  -1   1    8.30    2.20
  -3   1   1    8.40    2.20
   3   1  -1   12.70    3.40
   3   1  -1   12.20    2.80
  -1  -1   1 2831.52  159.18
   1  -1  -1 2786.92  159.28
  -1   1   1 2691.13  158.88
   1   1  -1 2491.45  155.88
   1   1  -1 2794.42  159.08
   1  -1   1 9999.00  571.94
   1   1   1 9897.51  574.54
   3  -1   1   16.90    3.40
  -3  -1  -1   14.00    2.60
   3  -1   1   15.10    3.90
  -3   1  -1   15.30    2.70
   3   1   1   14.40    3.10
   2  -2  -1  480.15   34.60
  -2  -2   1  496.05   27.30
  -2  -2   1  441.16   33.90
   2  -2  -1  433.16   31.30
   2  -2  -1  459.35   27.70
   2   2  -1  468.45   34.40
   2   2  -1  459.75   27.40
   2   2  -1  470.25   28.10
  -2   2   1  437.16   32.20
  -2   2   1  459.85   33.90
  -2   2   1  496.45   27.20
   0  -2  -1  102.49    8.10
   0  -2   1  102.59    7.10
   0  -2  -1  108.49    7.20
   0  -2   1  108.99    7.00
   0   2  -1  116.89    7.00
   0   2   1  108.79    8.30
   0   2  -1  104.39    7.20
   0   2   1  106.59    7.00
   0   2  -1   99.19    6.50
   2  -2   1 1042.10   58.69
  -2  -2  -1 1086.89   57.59
  -2  -2  -1  917.51   64.39
   2  -2   1 1052.19   65.59
  -2  -2  -1  858.11   59.59
  -2   2  -1  926.21   63.89
  -2   2  -1  900.41   57.39
   2   2   1 1019.60   57.69
  -2   2  -1 1117.79   57.39
  -4  -2  -1   17.50    3.20
   4  -2   1   24.00    3.90
   4   2   1   21.80    3.40
  -4   2  -1   13.40    3.00
   3  -3  -1    5.20    3.50
   3  -3  -1   -0.90    2.70
  -3  -3   1    5.00    2.80
   3   3  -1    4.70    2.50
  -3   3   1    5.20    1.90
   3   3  -1    3.10    1.80
   1  -3  -1  290.67   19.70
  -1  -3   1  341.17   23.30
  -1  -3   1  352.56   19.40
   1  -3  -1  304.17   24.80
  -1   3   1  351.56   23.70
  -1   3   1  348.37   21.70
   1   3  -1  350.46   23.20
   1   3  -1  320.17   19.80
   1  -3   1  711.93   42.90
   1  -3   1  686.23   40.80
  -1  -3  -1  731.73   43.80
   1  -3   1  585.74   38.90
  -1  -3  -1  690.73   43.10
  -1  -3  -1  683.73   38.90
  -1   3  -1  671.33   42.30
   1   3   1  597.44   38.70
   1   3   1  691.63   38.90
  -1   3  -1  662.43   39.00
  -1   3  -1  697.53   40.60
   3  -3   1  152.98   10.80
  -3  -3  -1  134.09   11.30
   3  -3   1  155.58   10.00
  -3   3  -1  130.39    9.00
   3   3   1  108.89   10.00
  -3   3  -1  127.29    9.00
   3   3   1  149.19    9.50
   4  -4  -1   34.50    4.50
   4  -4  -1   20.50    7.60
  -4  -4   1   26.20    4.10
   4   4  -1   39.80    3.80
  -4   4   1   27.50    3.80
   4   4  -1   47.80    7.80
  -2  -4   1    8.70    1.90
   2  -4  -1   15.20    7.10
  -2  -4   1    8.10    4.00
   2  -4  -1    3.50    3.40
   2  -4  -1    8.10    2.30
   2   4  -1    6.50    2.10
  -2   4   1    9.80    1.50
   2   4  -1    8.10    1.60
  -2   4   1   11.90    6.00
   0  -4  -1  429.96   29.40
   0  -4   1  440.56   28.60
   0  -4   1  472.45   27.80
   0  -4  -1  467.85   27.90
   0   4   1  456.55   29.70
   0   4  -1  497.55   26.80
   0   4   1  448.16   27.60
   0   4  -1  435.56   28.60
   2  -4   1  192.08   19.00
  -2  -4  -1  188.58   18.70
   2  -4   1  162.58   14.60
   2  -4   1  203.08   12.40
  -2  -4  -1  204.08   12.20
  -2  -4  -1  183.68   18.60
  -2   4  -1  179.28   17.90
  -2   4  -1  174.98   11.80
  -2   4  -1  214.28   11.70
   2   4   1  197.78   11.90
   2   4   1  201.78   12.00
  -4  -4  -1    0.80    2.10
   4  -4   1    0.10    2.10
  -4   4  -1   -0.50    1.60
   4   4   1   -0.10    4.30
   4   4   1    0.90    1.70
   3  -5  -1    3.50    2.60
  -3  -5   1    5.20    2.20
   3   5  -1    7.00    3.90
   3   5  -1   10.10    2.10
  -1  -5   1  415.46   24.10
   1  -5  -1  368.06   24.30
   1  -5  -1  426.96   27.10
  -1  -5   1  422.46   28.60
   1  -5  -1  444.86   27.20
   1  -5  -1  431.26   29.30
  -1  -5   1  432.46   29.00
   1   5  -1  446.76   24.60
   1   5  -1  372.46   24.50
  -1   5   1  425.26   29.20
  -1   5   1  379.76   24.00
  -1   5   1  388.56   26.50
   1  -5   1  449.66   28.30
  -1  -5  -1  408.96   30.30
   1  -5   1  445.96   28.10
  -1  -5  -1  476.35   31.50
   1  -5   1  464.75   30.30
   1  -5   1  396.86   25.80
  -1  -5  -1  443.66   25.80
  -1  -5  -1  507.85   27.30
   1   5   1  474.45   25.70
  -1   5  -1  421.16   25.80
   1   5   1  391.36   25.90
   1   5   1  426.96   25.40
  -1   5  -1  398.76   25.60
  -1   5  -1  433.76   27.70
   3  -5   1   67.79    6.10
  -3  -5  -1   57.59    5.50
  -3  -5  -1   66.19   10.10
  -3   5  -1   55.69    4.70
   3   5   1   62.09    7.40
  -3   5  -1   49.90    4.60
   3   5   1   69.19    5.20
   4  -6  -1    2.70    2.60
  -4  -6   1    3.60    2.50
  -4   6   1    2.80    2.30
   4   6  -1    6.70    4.40
   4   6  -1    3.20    1.70
   2  -6  -1   40.00    4.40
   2  -6  -1   41.70    7.50
  -2  -6   1   34.40    8.40
   2  -6  -1   38.40    6.70
   2  -6  -1   22.80    8.70
  -2  -6   1   44.00    3.90
   2   6  -1   43.40    4.20
  -2   6   1   52.09   11.70
   2   6  -1   42.90    5.30
   2   6  -1   36.80    3.10
  -2   6   1   32.50    3.10
  -2   6   1   43.30    3.10
   0  -6   1  464.75   30.10
   0  -6  -1  516.45   34.50
   0  -6   1  513.45   33.60
   0  -6  -1  559.14   32.50
   0  -6  -1  479.15   30.30
   0  -6   1  553.44   32.30
   0   6   1  535.25   41.50
   0   6  -1  560.54   31.80
   0   6  -1  499.95   30.20
   0   6   1  533.05   31.70
   0   6   1  500.85   29.90
   0   6  -1  508.35   33.70
  -2  -6  -1   57.19   11.80
  -2  -6  -1   73.99    5.60
  -2  -6  -1   51.79   11.30
   2  -6   1   73.79    5.90
   2  -6   1   61.19    8.60
   2  -6   1   75.79   13.70
  -2  -6  -1   73.79    7.00
   2   6   1   73.29    5.00
  -2   6  -1   72.99    4.70
  -2   6  -1   63.69    5.10
   2   6   1   64.09    5.80
   2   6   1   70.39    6.30
  -4  -6  -1    2.90    2.40
   4  -6   1    2.90    2.30
   4   6   1    4.60    1.80
   4   6   1    6.90    4.30
  -3  -7   1   -0.50    2.00
   3  -7  -1    3.10    4.80
   3  -7  -1   -1.40    2.30
   3   7  -1    0.10    1.10
  -3   7   1    0.30    1.50
   3   7  -1    0.20    3.50
   3   7  -1    7.70    2.70
   1  -7  -1  194.18   14.70
   1  -7  -1  164.28   11.20
   1  -7  -1  166.18   16.30
  -1  -7   1  173.88   15.80
  -1  -7   1  178.88   11.00
  -1  -7   1  192.58   13.20
  -1  -7   1  169.88   15.60
   1  -7  -1  172.68   14.30
  -1   7   1  167.98   16.20
   1   7  -1  159.48   11.40
   1   7  -1  166.88   10.30
  -1   7   1  175.98   11.10
  -1   7   1  180.08   10.40
   1   7  -1  191.38   11.40
  -1   7   1  166.18   10.80
  -1  -7  -1  206.28   14.00
   1  -7   1  176.48   11.90
   1  -7   1  212.48   15.20
  -1  -7  -1  184.58   11.90
   1  -7   1  197.48   15.00
  -1  -7  -1  197.38   17.30
   1  -7   1  195.28   16.90
  -1  -7  -1  181.58   17.60
   1   7   1  173.48   11.90
  -1   7  -1  182.68   11.80
   1   7   1  186.58   11.30
  -1   7  -1  190.38   16.50
  -1   7  -1  186.38   11.80
  -3  -7  -1   10.60    3.10
   3  -7   1   11.60    3.30
   3   7   1   18.60    4.70
  -3   7  -1    8.60    1.90
  -3   7  -1    6.70    2.10
   3   7   1   10.80    2.00
   4  -8  -1   31.60    4.40
   4   8  -1   41.00    6.70
   2  -8  -1   23.00    6.10
  -2  -8   1   25.50    3.40
   2  -8  -1   28.10    6.30
   2  -8  -1   28.80    4.20
  -2  -8   1   26.30    4.80
  -2   8   1   21.90    2.70
  -2   8   1   25.80    2.40
   2   8  -1   27.60    3.40
   2   8  -1   21.80    3.80
   2   8  -1   22.60    2.30
   0  -8  -1  406.36   25.00
   0  -8  -1  436.26   27.90
   0  -8   1  452.15   27.90
   0  -8  -1  476.85   29.70
   0  -8   1  391.16   24.80
   0  -8  -1  414.76   30.50
   0  -8   1  444.26   30.00
   0   8   1  415.16   30.70
   0   8   1  398.06   24.30
   0   8   1  394.96   24.80
   0   8  -1  407.56   25.00
   0   8  -1  389.26   29.40
   0   8  -1  439.46   24.80
   2  -8   1  391.26   28.80
   2  -8   1  425.86   24.60
  -2  -8  -1  335.67   26.20
   2  -8   1  354.26   27.50
  -2  -8  -1  424.56   24.50
  -2   8  -1  403.66   23.40
   2   8   1  415.56   23.60
  -2   8  -1  393.26   24.00
   2   8   1  439.16   24.90
  -4  -8  -1   12.20    2.60
   4  -8   1   12.30    3.10
   4   8   1   17.80    2.40
   4   8   1   21.70    4.60
   3  -9  -1   17.00    6.70
  -3  -9   1   32.30    4.50
  -3   9   1   23.00    3.00
  -1  -9   1   42.10    6.10
  -1  -9   1   36.60    8.50
   1  -9  -1   42.30    7.30
   1  -9  -1   52.79   10.10
  -1  -9   1   42.30    4.20
   1  -9  -1   49.00    7.70
   1  -9  -1   39.80    4.40
  -1   9   1   43.20    4.30
  -1   9   1   41.40    8.70
  -1   9   1   43.00    3.00
   1   9  -1   38.70    2.90
   1   9  -1   44.40    4.20
  -1   9   1   43.70    3.70
   1   9  -1   41.90    4.50
  -1  -9  -1  193.68   20.20
   1  -9   1  188.28   12.70
   1  -9   1  207.78   19.20
  -1  -9  -1  181.58   15.10
   1  -9   1  196.18   16.30
  -1  -9  -1  202.68   12.80
   1  -9   1  210.08   16.70
  -1   9  -1  213.58   12.10
  -1   9  -1  197.78   19.60
  -1   9  -1  198.18   12.60
  -1   9  -1  205.38   12.60
   1   9   1  183.78   12.60
  -3  -9  -1   13.90    3.70
   3  -9   1   16.50    3.90
   3   9   1   15.60    2.40
   3   9   1   17.00    4.20
  -3   9  -1   17.40    2.80
   2 -10  -1  120.99   13.80
  -2 -10   1  143.79    9.40
   2 -10  -1  131.89    9.60
  -2  10   1  113.69    7.80
   2  10  -1  137.99    8.50
   2  10  -1  108.99   10.90
   2  10  -1  135.29    8.90
   2  10  -1  116.19    7.70
  -2  10   1  120.49    8.50
   0 -10   1   18.30    4.90
   0 -10   1   18.10    3.00
   0 -10  -1   14.80    5.00
   0 -10   1   27.50    6.50
   0 -10  -1   18.70    3.10
   0 -10  -1   19.60    5.60
   0 -10  -1   14.50    8.50
   0  10   1   16.30    1.60
   0  10   1   15.30    6.40
   0  10  -1   16.20    2.90
   0  10  -1   10.30    5.70
   0  10   1   16.10    2.50
   0  10  -1   17.80    2.70
   2 -10   1   29.20    4.50
   2 -10   1   22.10    5.80
  -2 -10  -1   32.70    4.50
  -2 -10  -1   16.90    5.80
  -2  10  -1   29.20    3.60
  -2  10  -1   31.40    4.10
   2  10   1   25.70    2.50
   2  10   1   26.70    4.30
  -3 -11   1   52.59    5.90
   3 -11  -1   51.69    6.00
   3  11  -1   60.79    6.90
  -1 -11   1  109.59    7.80
   1 -11  -1  104.49    8.00
   1 -11  -1  115.49   12.50
   1 -11  -1   95.29   11.80
   1  11  -1  100.49    7.80
  -1  11   1   92.69    7.50
   1  11  -1  102.29    7.30
  -1  11   1  100.99    6.40
  -1  11   1  102.49    7.30
   1 -11   1  129.29    9.50
   1 -11   1  144.19   14.00
   1 -11   1  125.29   13.30
  -1 -11  -1  139.19    9.60
  -1 -11  -1  113.79   12.30
  -1  11  -1  143.09    9.30
   1  11   1  127.49    9.10
  -1  11  -1  133.59    9.20
  -3 -11  -1    3.10    2.60
   3 -11   1    6.00    2.80
  -3 -11  -1    2.50    2.00
   3  11   1    3.90    3.00
   3  11   1    1.80    1.40
  -3  11  -1    5.80    1.90
   3  11   1    3.80    3.00
   2 -12  -1  230.58   21.20
   2 -12  -1  259.67   16.60
  -2 -12   1  235.58   16.20
   2  12  -1  250.57   16.40
   2  12  -1  253.37   15.40
  -2  12   1  239.08   15.50
   0 -12   1   42.00    4.70
   0 -12   1   40.50    8.80
   0 -12  -1   45.90    5.00
   0 -12  -1   34.50    8.70
   0  12  -1   37.90    4.10
   0  12   1   44.80    4.30
   0  12   1   34.00    3.70
   0  12  -1   41.10    4.10
   0  12   1   39.70    2.90
   2 -12   1   20.90    6.10
  -2 -12  -1   29.70    4.60
  -2 -12  -1   20.70    2.90
   2 -12   1   34.50    5.00
  -2  12  -1   30.10    3.70
   2  12   1   25.90    2.50
   2  12   1   26.40    3.90
   3 -13  -1    1.00    3.90
  -3 -13   1    2.30    2.50
   3 -13  -1    4.10    2.80
   3  13  -1    3.60    2.40
  -1 -13   1   69.09    6.40
   1 -13  -1   65.19   10.50
   1 -13  -1   71.99    6.70
   1  13  -1   73.49    6.30
   1  13  -1   73.19    5.90
  -1  13   1   63.99    5.80
  -1  13   1   69.99    5.90
   1 -13   1   26.10    7.20
  -1 -13  -1   27.20    4.50
  -1 -13  -1   21.30    7.90
   1 -13   1   20.80    3.70
   1  13   1   24.20    3.80
  -1  13  -1   17.50    4.60
  -1  13  -1   23.10    3.60
  -3 -13  -1   11.10    3.20
   3 -13   1   16.40    3.50
  -3 -13  -1   10.90    5.00
  -3  13  -1   10.20    3.00
   2 -14  -1    5.50    6.30
  -2 -14   1   -1.20    2.80
   2  14  -1    5.90    3.50
   0 -14   1  122.99   16.20
   0 -14  -1  141.29   16.80
   0 -14  -1  157.88   11.20
   0 -14   1  163.68   11.10
   0  14   1  157.38   10.40
   0  14  -1  150.38   10.30
   0  14  -1  160.38   10.50
   0  14   1  141.39    9.90
   2 -14   1    8.20    4.40
  -2 -14  -1   10.10    3.00
   2 -14   1   13.40    3.60
  -2 -14  -1   12.70    6.10
   2  14   1   14.00    3.70
  -2  14  -1   15.20    3.00
   2  14   1   23.60    3.80
   1 -15  -1    7.10    2.90
  -1 -15   1    2.70    4.70
  -1 -15   1   10.20    3.40
   1 -15  -1    3.80    4.30
   1  15  -1    9.40    2.50
  -1  15   1   11.90    2.70
   1  15  -1    7.00    2.40
  -1  15   1   13.90    3.00
   1 -15   1    3.70    2.70
  -1 -15  -1    5.60    3.20
   1 -15   1    3.60    4.70
  -1 -15  -1    2.90    5.50
  -1  15  -1    5.40    2.50
  -1  15  -1    3.90    2.80
   1  15   1    8.20    2.60
  -2 -16   1   29.60    4.80
   2 -16  -1   34.50    7.40
  -2 -16   1   30.30    8.10
   2 -16  -1   36.80    4.90
  -2  16   1   37.70    3.70
   2  16  -1   42.10    6.60
   2  16  -1   32.40    3.80
   0 -16   1    8.10    7.20
   0 -16  -1    6.20    8.40
   0  16  -1   12.50    3.10
   0  16  -1    7.80    4.00
   0  16   1   10.40    2.60
   0  16   1    9.90    3.60
   2 -16   1   11.10    4.60
  -2 -16  -1   15.80    3.40
   2 -16   1   22.80    4.00
   2  16   1   22.20    3.10
  -2  16  -1   20.20    3.10
  -1 -17   1    8.20    3.30
   1 -17  -1    4.40    4.50
  -1 -17   1    2.80    5.30
   1 -17  -1   15.30    3.70
   1  17  -1   15.30    3.00
  -1  17   1   12.30    2.80
   1  17  -1    7.90    2.00
   1 -17   1   21.80    6.60
  -1 -17  -1   25.80    4.80
   1 -17   1   24.50    4.20
  -1  17  -1   23.30    3.50
  -1  17  -1   19.80    3.80
   1  17   1   20.70    3.40
   0 -18   1   22.60    4.10
   0 -18  -1    9.50    5.50
   0 -18  -1   21.30    4.40
   0 -18   1    8.30    5.40
   0  18  -1   17.50    3.30
   0  18   1   17.90    3.20
   0  18  -1   10.90    3.30
   4   0  -2   10.80    2.60
  -4   0   2    8.40    2.50
   2   0  -2  259.37   16.00
   2   0  -2  236.28   21.20
  -2   0   2  230.48   20.90
  -2   0   2  255.97   14.60
   2   0  -2  232.38   15.00
   0   0  -2 1667.23   98.59
   0   0  -2 1892.01   99.39
   0   0   2 1829.12   99.29
   0   0   2 1502.45   98.59
  -2   0  -2  751.42   44.20
  -2   0  -2  815.72   44.10
   2   0   2  827.22   44.30
   2   0   2  743.13   51.39
  -2   0  -2  682.43   50.29
   2   0   2  778.32   44.30
  -2   0  -2  678.13   45.80
   4   0   2   11.90    2.70
  -4   0  -2    8.20    2.60
  -4   0  -2    5.10    2.70
  -3  -1   2   40.00    4.00
   3  -1  -2   41.30    5.80
   3  -1  -2   40.10    4.60
   3   1  -2   39.30    4.30
  -3   1   2   37.80    3.80
   3   1  -2   38.20    5.40
   1  -1  -2 1105.59   63.89
  -1  -1   2 1108.59   63.39
  -1   1   2 1038.00   63.29
  -1   1   2  895.81   61.49
   1   1  -2 1088.59   63.39
   1   1  -2 1025.20   60.39
   1  -1   2 2271.57  126.19
  -1  -1  -2 2124.09  126.09
  -1   1  -2 2074.09  123.09
   1   1   2 2210.78  126.29
   1   1   2 1992.40  122.29
  -3  -1  -2  260.57   17.60
   3  -1   2  312.77   18.10
   3  -1   2  287.27   18.10
  -3   1  -2  256.27   17.50
   3   1   2  322.17   18.10
  -3   1  -2  277.97   17.50
   4  -2  -2   25.30    5.20
   2  -2  -2  106.69   13.30
  -2  -2   2   81.29   11.80
   2  -2  -2  104.19    7.50
   2  -2  -2  110.79   11.50
  -2  -2   2  117.49    7.40
   2   2  -2  105.39   12.20
  -2   2   2  100.59   12.50
   2   2  -2  105.59    7.10
   2   2  -2  110.79    8.10
  -2   2   2  112.09    6.80
   0  -2  -2  580.54   36.00
   0  -2   2  583.94   34.00
   0  -2  -2  600.54   34.60
   0  -2   2  626.84   34.40
   0   2  -2  589.24   34.00
   0   2   2  572.54   36.10
   0   2   2  597.34   34.40
   0   2  -2  542.95   34.00
   2  -2   2  373.36   22.10
  -2  -2  -2  371.56   22.00
   2  -2   2  387.36   33.70
  -2  -2  -2  322.57   23.60
  -2  -2  -2  391.96   22.00
  -2  -2  -2  418.76   32.00
   2   2   2  352.86   29.10
  -2   2  -2  352.86   28.70
  -2   2  -2  334.07   23.80
   2   2   2  353.66   21.70
  -2   2  -2  363.06   22.00
  -2   2  -2  407.26   21.80
   2   2   2  362.96   21.90
   4  -2   2    6.60    2.60
  -4  -2  -2    6.10    2.50
   4   2   2    6.80    2.10
  -4   2  -2    7.00    2.20
  -3  -3   2   53.79    4.80
   3  -3  -2   56.09    7.90
   3  -3  -2   51.39    6.70
  -3   3   2   54.89    4.60
   3   3  -2   47.70    5.90
   3   3  -2   54.59    4.70
  -1  -3   2  440.96   28.40
   1  -3  -2  496.05   27.80
   1  -3  -2  364.86   24.90
   1  -3  -2  461.85   29.50
   1  -3  -2  433.56   27.50
   1   3  -2  430.36   24.60
  -1   3   2  426.26   28.90
   1   3  -2  377.86   25.20
  -1   3   2  422.56   24.50
   1   3  -2  426.56   28.00
   1   3  -2  410.76   25.20
  -1   3   2  413.16   27.00
   1  -3   2  392.76   26.70
  -1  -3  -2  458.75   26.80
  -1  -3  -2  455.05   31.00
   1  -3   2  464.65   28.40
  -1  -3  -2  518.15   27.50
  -1  -3  -2  480.65   31.80
   1  -3   2  475.15   30.40
  -1   3  -2  397.06   26.70
  -1   3  -2  445.96   29.90
  -1   3  -2  496.25   28.30
  -3  -3  -2  184.88   13.30
   3  -3   2  227.58   13.10
  -3   3  -2  173.68   12.00
  -3   3  -2  178.18   12.10
   4  -4  -2   29.10    4.00
   4  -4  -2   21.30    5.60
  -4   4   2   23.10    3.40
   4   4  -2   24.40    3.30
   4   4  -2   27.30    6.00
  -2  -4   2   50.69    9.70
   2  -4  -2   48.80    9.20
   2  -4  -2   61.99   10.70
   2  -4  -2   55.39    5.20
  -2  -4   2   64.99    4.60
   2   4  -2   62.09    6.10
  -2   4   2   67.89    4.30
   2   4  -2   64.19    5.60
   2   4  -2   61.49    4.30
   2   4  -2   54.19    9.90
  -2   4   2   56.49   10.40
   0  -4  -2  257.17   17.10
   0  -4   2  252.07   16.80
   0  -4   2  253.07   17.20
   0  -4  -2  295.67   20.50
   0   4   2  317.37   21.20
   0   4  -2  250.67   15.90
   0   4   2  259.47   16.80
  -2  -4  -2   82.49    6.00
   2  -4   2   70.29   12.50
   2  -4   2   89.79    6.30
  -2  -4  -2   73.69   11.90
  -2   4  -2   74.39    9.30
  -2   4  -2   77.59   11.00
  -2   4  -2   76.69    5.70
   2   4   2   81.09    5.70
  -2   4  -2   86.49    5.50
   4  -4   2   41.40    4.70
  -4  -4  -2   27.60    4.20
  -4   4  -2   23.30    3.50
   4   4   2   40.90    3.90
   4   4   2   50.49    7.30
   3  -5  -2   86.99    7.40
  -3  -5   2   81.39    6.70
   3  -5  -2   81.29    8.50
   3   5  -2   75.39    7.30
  -3   5   2   91.39    6.20
   3   5  -2   93.39    9.10
   3   5  -2   87.29    6.10
  -1  -5   2  144.49   12.50
   1  -5  -2  166.28   13.40
   1  -5  -2  144.99   11.80
   1  -5  -2  122.69    8.90
  -1  -5   2  141.19    8.50
   1  -5  -2  153.58   13.80
  -1  -5   2  129.49   12.20
  -1   5   2  141.49    8.30
   1   5  -2  128.09    9.30
  -1   5   2  145.79   11.40
  -1   5   2  131.99    8.40
  -1   5   2  138.59    8.50
  -1   5   2  138.39   13.20
   1   5  -2  120.79    9.60
  -1  -5  -2  334.27   20.00
  -1  -5  -2  314.67   23.60
   1  -5   2  287.67   20.40
  -1  -5  -2  324.17   18.70
   1  -5   2  324.27   21.00
  -1  -5  -2  306.17   24.10
   1  -5   2  275.97   18.50
   1  -5   2  327.27   22.60
  -1   5  -2  301.87   18.60
  -1   5  -2  286.87   18.50
  -1   5  -2  321.97   20.30
   1   5   2  314.67   18.30
  -1   5  -2  338.07   22.80
   3  -5   2   16.90    3.60
  -3  -5  -2   11.50    2.90
  -3   5  -2   11.00    2.60
  -3   5  -2    5.60    1.90
   3   5   2   10.30    2.10
   3   5   2   14.00    4.20
  -3   5  -2    9.30    2.40
   4  -6  -2   25.40    4.10
   4   6  -2   41.90    7.60
  -4   6   2   20.80    3.20
  -2  -6   2   61.89    4.90
   2  -6  -2   57.59    8.40
   2  -6  -2   60.49    5.50
   2  -6  -2   67.39   12.90
   2  -6  -2   60.69    8.90
   2   6  -2   65.09    6.40
   2   6  -2   62.79    5.50
  -2   6   2   52.59    4.20
  -2   6   2   65.59    4.30
   2   6  -2   61.69    4.20
  -2   6   2   51.49   10.50
   0  -6   2 1834.22  118.69
   0  -6  -2 2234.78  121.19
   0  -6  -2 2093.39  123.89
   0  -6   2 2163.38  120.79
   0  -6   2 2171.08  122.19
   0  -6  -2 1919.21  118.99
   0   6  -2 1882.91  118.99
   0   6   2 1985.00  118.49
   0   6  -2 1995.50  118.79
   0   6   2 2060.79  120.29
   0   6  -2 2177.08  123.59
   0   6  -2 2313.97  119.19
   0   6   2 2101.19  124.19
  -2  -6  -2   41.10   11.40
  -2  -6  -2   50.59   13.20
  -2  -6  -2   50.59    4.60
   2  -6   2   48.60    7.40
  -2  -6  -2   44.20    5.50
   2  -6   2   46.20    4.70
  -2   6  -2   48.00    3.60
  -2   6  -2   47.00    4.00
   2   6   2   52.49    3.90
   2   6   2   53.99    5.20
  -2   6  -2   40.60    3.70
  -4  -6  -2    2.10    2.10
   4  -6   2    0.80    2.10
  -4  -6  -2    4.50    2.30
   4   6   2    5.70    3.90
   4   6   2    1.90    1.40
  -3  -7   2   13.80    2.90
   3  -7  -2   18.40    3.60
   3  -7  -2    9.20    6.20
  -3   7   2   19.50    2.70
   3   7  -2   20.30    2.40
   3   7  -2   14.50    3.10
   3   7  -2   24.30    5.30
   1  -7  -2  471.35   31.70
   1  -7  -2  561.94   37.30
  -1  -7   2  518.05   30.60
  -1  -7   2  481.05   33.20
   1  -7  -2  541.85   32.40
  -1  -7   2  462.85   27.90
   1  -7  -2  448.76   28.30
  -1  -7   2  441.56   33.60
  -1   7   2  455.05   27.60
   1   7  -2  501.85   28.60
   1   7  -2  439.66   28.50
  -1   7   2  465.55   27.90
  -1   7   2  468.05   34.50
   1   7  -2  476.65   27.90
  -1   7   2  427.86   27.80
  -1  -7  -2  424.46   34.00
   1  -7   2  411.56   34.10
  -1  -7  -2  470.15   29.50
  -1  -7  -2  471.45   34.20
   1  -7   2  425.76   27.30
   1  -7   2  531.65   30.90
   1  -7   2  438.86   30.20
  -1   7  -2  505.65   28.00
   1   7   2  460.85   26.90
  -1   7  -2  487.35   32.70
   1   7   2  435.66   27.30
   3  -7   2   30.90    4.70
  -3  -7  -2   19.40    3.90
   3   7   2   33.60    5.60
  -3   7  -2   29.50    3.50
   3   7   2   33.30    3.40
   4  -8  -2   17.10    3.30
  -4  -8   2   11.10    2.90
   4   8  -2   24.30    5.10
   2  -8  -2   27.90    4.20
   2  -8  -2   20.40    5.80
  -2  -8   2   28.10    3.30
   2  -8  -2   19.10    5.70
  -2   8   2   20.80    2.60
  -2   8   2   23.30    2.30
   2   8  -2   19.90    2.70
   2   8  -2   20.50    3.50
   2   8  -2   27.50    4.60
   2   8  -2   24.00    2.10
   0  -8  -2   91.99   11.20
   0  -8   2   88.29    9.70
   0  -8   2   82.59    6.00
   0  -8  -2   90.19    8.80
   0  -8  -2  100.69   10.30
   0  -8   2   95.69    8.80
   0  -8  -2   93.59    6.80
   0   8  -2   85.99    9.50
   0   8   2   78.99    6.00
   0   8  -2   95.49    6.10
   0   8   2   78.09   10.80
   0   8  -2   84.09    6.30
   2  -8   2   27.70    4.00
  -2  -8  -2   25.50    3.90
   2  -8   2   20.00    5.80
  -2  -8  -2   17.60    4.60
   2   8   2   26.60    4.10
   2   8   2   25.40    2.60
  -2   8  -2   30.40    4.20
  -2   8  -2   24.60    3.20
  -4  -8  -2    0.50    2.50
  -4  -8  -2    0.10    1.80
   4  -8   2    0.90    2.10
   4   8   2    1.30    1.30
   4   8   2    3.60    3.80
   3  -9  -2   27.70    8.00
  -3  -9   2   46.90    5.10
   3  -9  -2   41.40    5.50
   3   9  -2   54.99    6.90
   3   9  -2   44.10    6.50
  -3   9   2   37.50    3.70
  -1  -9   2  116.29   10.70
   1  -9  -2  109.49   15.10
  -1  -9   2  119.19    8.20
   1  -9  -2  117.89   12.10
   1  -9  -2  118.59    8.60
  -1  -9   2  119.19   14.10
   1  -9  -2  131.09   12.60
   1   9  -2  117.49    8.70
   1   9  -2  125.29    8.60
  -1   9   2  120.99    8.00
  -1   9   2  118.09   16.40
   1   9  -2  123.79    8.10
  -1   9   2  119.79    7.40
  -1   9   2  121.79    7.90
  -1  -9  -2   99.49    7.10
  -1  -9  -2   89.39   14.30
  -1  -9  -2   88.29    6.00
   1  -9   2   87.29   12.20
   1  -9   2   87.39    6.90
  -1  -9  -2  105.89   14.80
  -1  -9  -2   93.79    9.40
   1  -9   2   87.39    9.90
   1  -9   2  105.09   10.40
  -1   9  -2   97.89    6.80
  -1   9  -2   92.59   13.40
  -1   9  -2  103.79    6.90
   1   9   2   93.79    6.00
   1   9   2   84.99    6.60
  -3  -9  -2   54.09    6.10
   3  -9   2   63.79    6.30
   3   9   2   65.19    4.80
   3   9   2   61.29    6.70
  -3   9  -2   58.89    5.20
   2 -10  -2  170.68   12.00
   2 -10  -2  164.58   16.40
  -2 -10   2  191.58   11.80
   2  10  -2  183.98   11.00
   2  10  -2  163.18   11.50
  -2  10   2  156.48   10.90
  -2  10   2  155.48   10.40
   2  10  -2  180.18   12.40
   0 -10   2  361.36   27.00
   0 -10  -2  305.17   24.50
   0 -10  -2  370.46   30.40
   0 -10   2  356.36   24.90
   0 -10   2  355.06   21.20
   0 -10  -2  385.56   21.60
   0  10  -2  366.46   21.10
   0  10   2  370.76   29.90
   0  10  -2  301.47   26.80
   0  10   2  352.56   20.40
   0  10   2  312.07   20.70
   0  10  -2  352.46   21.30
  -2 -10  -2   21.30    6.50
  -2 -10  -2   32.20    4.60
   2 -10   2   36.90    4.80
   2 -10   2   34.10    6.40
   2  10   2   40.10    3.20
   2  10   2   28.60    4.20
  -2  10  -2   36.50    4.10
  -2  10  -2   38.50    5.00
   3 -11  -2  161.78   11.80
   3  11  -2  164.08   12.70
   1 -11  -2   85.69    6.90
  -1 -11   2   59.09    9.00
   1 -11  -2   87.69   11.10
   1 -11  -2   57.59    9.80
  -1 -11   2   78.49    6.30
  -1  11   2   79.49    5.90
  -1  11   2   76.99    5.80
   1  11  -2   82.49    6.80
  -1  11   2   80.29    5.10
   1  11  -2   82.59    6.00
  -1 -11  -2    6.90    4.90
   1 -11   2   13.70    5.00
   1 -11   2   11.20    2.70
  -1 -11  -2   11.70    2.80
   1 -11   2   11.40    5.00
  -1 -11  -2    9.20    5.00
  -1  11  -2   16.50    2.70
   1  11   2   15.70    2.80
   1  11   2   14.80    1.90
  -1  11  -2   16.70    2.90
  -3 -11  -2    2.80    2.50
  -3 -11  -2    7.10    2.10
   3 -11   2    7.30    3.00
  -3  11  -2    8.70    2.30
   3  11   2    9.00    2.90
   3  11   2    8.20    1.60
   2 -12  -2  193.48   13.30
   2 -12  -2  187.08   18.20
  -2 -12   2  202.08   13.00
  -2  12   2  176.08   12.00
   2  12  -2  196.38   13.30
  -2  12   2  173.28   11.40
   2  12  -2  182.18   12.00
   0 -12  -2   26.10   10.30
   0 -12  -2   44.00    7.10
   0 -12   2   37.20    4.40
   0 -12  -2   26.20    7.10
   0 -12   2   32.70    7.40
   0 -12   2   38.20    9.20
   0  12  -2   39.70    4.20
   0  12   2   37.60    2.80
   0  12   2   38.50    3.50
  -2 -12  -2    6.60    1.90
  -2 -12  -2    6.00    2.50
   2 -12   2    3.60    3.80
  -2 -12  -2    3.80    4.30
   2 -12   2    9.40    3.30
  -2  12  -2    8.70    2.70
   2  12   2   10.10    2.50
   2  12   2   11.20    1.80
  -2  12  -2    7.20    2.30
   3 -13  -2    8.70    5.20
  -3 -13   2   10.30    2.90
   3 -13  -2   16.00    3.30
   3  13  -2   12.70    3.30
  -1 -13   2   89.89    7.40
   1 -13  -2   99.79    7.90
   1 -13  -2   80.79   12.00
   1  13  -2   92.89    7.00
  -1  13   2   96.09    7.60
  -1  13   2   79.69    5.70
   1  13  -2   92.99    7.60
  -1  13   2   89.79    6.90
   1 -13   2   21.20    3.70
  -1 -13  -2   15.90    3.60
  -1 -13  -2   13.10    6.70
   1 -13   2   12.90    5.60
  -1  13  -2   17.80    3.30
   1  13   2   12.70    2.00
   1  13   2   14.70    2.70
  -1  13  -2   19.50    4.60
  -3 -13  -2    6.90    4.80
  -3 -13  -2   10.20    2.80
  -3  13  -2   18.30    4.00
  -2 -14   2   14.20    3.30
   2 -14  -2   17.70    6.80
  -2  14   2   25.70    4.10
   0 -14   2   54.39    5.70
   0 -14   2   37.60    9.60
   0 -14  -2   55.89    6.20
   0  14  -2   49.60    5.00
   0  14   2   53.19    5.00
   0  14  -2   57.59    5.40
  -2 -14  -2    3.10    2.50
   2 -14   2   12.80    3.20
  -2 -14  -2    8.00    5.30
   2 -14   2    3.10    3.70
   2  14   2    8.20    2.40
  -2  14  -2    8.00    2.40
   1 -15  -2   67.69   11.50
  -1 -15   2   61.69   12.00
   1 -15  -2   80.29    7.20
  -1 -15   2   76.79    6.90
  -1  15   2   77.99    6.30
   1  15  -2   71.19    6.30
   1  15  -2   67.39    6.10
  -1 -15  -2   38.70    5.50
   1 -15   2   41.30    5.10
   1 -15   2   23.40    6.90
  -1 -15  -2   35.70    9.60
  -1  15  -2   28.10    5.50
  -1  15  -2   45.00    4.60
   1  15   2   37.40    4.40
   2 -16  -2   33.60    7.50
   2 -16  -2   47.00    5.10
  -2 -16   2   39.10    4.90
  -2 -16   2   35.90    9.10
  -2  16   2   35.20    3.60
   2  16  -2   36.70    4.40
   2  16  -2   36.10    4.10
   0 -16   2    4.70    5.50
   0 -16   2    7.70    4.20
   0 -16  -2    6.50    6.30
   0 -16  -2   12.20    4.40
   0  16   2   13.80    3.30
   0  16  -2   12.90    3.70
   0  16  -2   11.60    4.10
   2 -16   2    2.90    3.60
  -2 -16  -2    1.40    3.00
  -2 -16  -2    0.20    2.50
   2 -16   2   -0.80    2.20
   2  16   2   -2.90    1.60
  -2  16  -2   -1.10    1.70
  -1 -17   2    6.00    5.60
  -1 -17   2   14.70    3.40
   1 -17  -2   11.40    3.70
   1 -17  -2    9.00    5.30
  -1  17   2   16.70    3.00
   1  17  -2   15.00    2.90
   1  17  -2   11.90    2.50
   1 -17   2   19.60    3.80
   1 -17   2    3.80    4.40
  -1 -17  -2    8.80    4.70
  -1 -17  -2   14.90    3.80
   1  17   2   14.40    3.00
  -1  17  -2   13.30    2.80
  -1  17  -2    9.30    3.50
   0 -18  -2   15.70    4.00
   0 -18   2    3.20    4.30
   0 -18   2   10.10    3.10
   0  18  -2   10.20    2.60
   0  18   2   13.30    2.70
   4   0  -3    7.00    4.30
   4   0  -3   -0.30    1.90
  -4   0   3    0.10    3.10
  -2   0   3   -5.80    3.30
   2   0  -3   -0.70    2.10
   2   0  -3    0.70    1.50
   2   0  -3    2.80    4.80
  -2   0   3   -1.20    1.00
   0   0  -3   -0.40    0.80
   0   0  -3    0.20    1.30
   0   0   3    0.90    1.30
  -2   0  -3    5.40    4.50
   2   0   3    1.70    1.40
  -2   0  -3    0.70    1.50
   2   0   3   -0.70    1.50
  -2   0  -3    2.00    2.20
   2   0   3    8.00    5.80
  -2   0  -3   -0.80    1.50
  -4   0  -3    0.50    1.90
   4   0   3   -1.60    1.80
   3  -1  -3    5.20    3.50
   3  -1  -3    5.40    2.40
   3   1  -3    5.20    3.20
  -3   1   3    2.80    1.70
   3   1  -3    2.50    2.00
  -1  -1   3 1040.80   60.79
   1  -1  -3 1011.70   58.09
   1  -1  -3 1086.29   61.59
   1   1  -3  988.10   57.99
  -1   1   3  946.71   57.19
   1   1  -3 1015.10   60.69
   1   1  -3  978.60   57.29
  -1   1   3  887.91   59.19
  -1   1   3 1028.60   61.19
  -1  -1  -3  858.71   50.79
  -1  -1  -3  790.12   46.60
   1  -1   3  679.53   46.30
  -1  -1  -3  807.72   50.29
   1  -1   3  882.51   50.49
  -1   1  -3  834.42   46.30
  -1   1  -3  824.92   49.80
  -1   1  -3  823.12   46.70
   1   1   3  761.12   46.30
  -1   1  -3  741.73   46.50
  -1   1  -3  840.02   46.50
   3  -1   3   84.99    6.60
  -3  -1  -3   67.89    6.20
  -3   1  -3   86.39    6.30
   3   1   3   92.19    6.60
  -3   1  -3   69.79    6.00
  -4  -2   3   16.70    5.30
   4  -2  -3   17.10    4.40
   4   2  -3   28.00    6.20
  -2  -2   3  130.09   14.40
   2  -2  -3  139.89   10.40
  -2  -2   3  147.69    9.20
   2  -2  -3  153.48   14.10
   2  -2  -3  130.39   15.20
   2  -2  -3  132.79    9.30
  -2   2   3  151.98    8.70
   2   2  -3  126.89   14.40
   2   2  -3  147.99   10.20
   2   2  -3  132.69    8.80
  -2   2   3  131.89   14.80
   0  -2  -3  587.84   33.50
   0  -2  -3  545.35   35.10
   0  -2   3  628.84   33.20
   0   2   3  542.75   35.10
   0   2   3  553.94   33.20
   0   2  -3  518.55   32.70
  -2  -2  -3 2008.50  105.79
  -2  -2  -3 1977.20  124.99
   2  -2   3 1865.81  105.69
  -2  -2  -3 1621.04  112.49
  -2  -2  -3 1630.94  106.79
   2  -2   3 1849.42  113.79
  -2  -2  -3 1979.10  105.69
  -2   2  -3 1585.04  111.49
  -2   2  -3 1901.41  105.39
  -2   2  -3 1873.11  105.69
  -2   2  -3 1752.62  107.09
   2   2   3 1931.61  105.59
   4  -2   3   61.69    5.40
  -4  -2  -3   47.20    5.30
   4   2   3   62.19    5.20
  -4   2  -3   48.70    4.90
   3  -3  -3  335.47   22.70
   3  -3  -3  383.96   21.80
  -3  -3   3  317.17   20.60
  -3   3   3  340.27   20.50
   3   3  -3  322.67   21.90
   3   3  -3  328.37   20.40
   1  -3  -3   90.29    7.20
   1  -3  -3  117.79   11.40
   1  -3  -3  126.19   10.20
   1  -3  -3  119.99   10.20
  -1  -3   3  118.09   10.10
  -1   3   3  111.69    9.40
  -1   3   3  111.99    6.60
  -1   3   3  102.69   10.80
   1   3  -3  101.49    6.80
   1   3  -3  104.19    7.60
   1   3  -3  107.79    9.60
   1   3  -3  116.09    8.20
  -1  -3  -3  414.96   24.10
  -1  -3  -3  406.06   24.50
  -1  -3  -3  422.96   28.70
   1  -3   3  421.86   25.50
  -1  -3  -3  433.16   29.40
   1  -3   3  363.56   23.90
  -1  -3  -3  415.56   24.30
   1  -3   3  437.76   28.20
   1   3   3  402.46   23.90
  -1   3  -3  394.96   23.80
  -1   3  -3  438.76   27.30
  -1   3  -3  370.06   24.00
  -1   3  -3  395.16   24.10
  -1   3  -3  435.36   25.80
   3  -3   3  223.88   14.80
  -3  -3  -3  204.48   14.40
   3  -3   3  249.88   14.80
  -3   3  -3  191.98   13.90
  -3   3  -3  218.78   14.30
  -3   3  -3  227.98   14.10
   3   3   3  245.78   14.40
   4  -4  -3   -1.50    4.70
  -4  -4   3   -0.40    2.00
   4  -4  -3    1.40    2.10
  -4   4   3    2.00    2.00
   4   4  -3   -1.10    4.30
  -2  -4   3  189.88   18.50
   2  -4  -3  183.98   17.10
   2  -4  -3  193.28   12.70
  -2  -4   3  203.98   12.20
   2  -4  -3  181.68   19.80
   2   4  -3  188.88   17.80
   2   4  -3  208.88   13.60
   2   4  -3  192.98   13.20
  -2   4   3  213.98   11.90
  -2   4   3  199.18   19.20
   2   4  -3  195.18   11.90
   0  -4   3  287.47   17.20
   0  -4  -3  246.38   16.60
   0  -4   3  296.67   17.50
   0  -4  -3  299.57   18.10
   0  -4  -3  282.57   20.20
   0   4   3  263.47   16.10
   0   4  -3  248.58   16.50
   0   4  -3  261.37   16.40
   0   4   3  294.27   20.40
   0   4  -3  289.27   16.60
   0   4  -3  277.07   17.20
  -2  -4  -3   51.39    4.70
  -2  -4  -3   53.99    5.20
   2  -4   3   59.69    4.80
  -2  -4  -3   36.30   12.90
  -2  -4  -3   39.00    9.80
   2  -4   3   63.49   11.50
  -2   4  -3   59.99    4.60
  -2   4  -3   53.59    4.20
  -2   4  -3   34.60    8.60
  -2   4  -3   44.70    6.00
   2   4   3   56.69    4.30
  -2   4  -3   52.39    5.40
   4  -4   3   23.20    3.90
  -4  -4  -3   19.20    3.50
   4   4   3   21.60    5.00
  -4   4  -3   18.50    3.10
   4   4   3   24.00    3.20
   3  -5  -3    9.50    3.50
   3  -5  -3    8.90    2.90
  -3  -5   3    8.50    2.40
   3   5  -3   11.60    1.90
   3   5  -3   13.00    4.50
  -3   5   3   14.90    2.40
   3   5  -3   12.60    3.30
   1  -5  -3  247.58   20.20
  -1  -5   3  246.88   14.40
   1  -5  -3  221.98   14.80
   1  -5  -3  250.17   17.90
   1  -5  -3  259.77   18.20
  -1  -5   3  253.37   18.60
  -1  -5   3  238.68   18.40
  -1   5   3  244.28   14.20
   1   5  -3  249.28   15.20
  -1   5   3  256.57   20.00
   1   5  -3  230.58   15.20
   1   5  -3  227.88   14.30
   1   5  -3  241.98   14.40
  -1   5   3  230.98   18.90
   1  -5   3  215.58   16.70
   1  -5   3  191.48   13.00
  -1  -5  -3  225.88   20.40
   1  -5   3  213.88   15.20
  -1  -5  -3  230.08   14.70
  -1  -5  -3  211.98   18.40
   1  -5   3  199.28   17.30
  -1  -5  -3  224.38   13.30
  -1   5  -3  223.58   16.70
   1   5   3  211.38   12.80
  -1   5  -3  195.18   13.10
  -1   5  -3  220.88   13.20
  -1   5  -3  226.08   14.60
  -3  -5  -3    3.30    2.50
   3  -5   3    4.90    2.60
   3   5   3    4.80    3.30
  -3   5  -3    9.20    2.30
  -3   5  -3    6.80    2.10
   3   5   3    7.80    2.10
   4  -6  -3   28.00    4.00
   4   6  -3   39.60    7.30
  -4   6   3   22.50    3.20
   2  -6  -3  216.48   18.30
  -2  -6   3  220.58   13.10
  -2  -6   3  192.18   20.20
   2  -6  -3  212.58   13.60
   2  -6  -3  223.58   22.70
  -2   6   3  207.58   12.60
   2   6  -3  230.38   14.60
  -2   6   3  199.38   21.50
  -2   6   3  176.18   12.60
   2   6  -3  222.38   14.10
   0  -6  -3   42.80    7.20
   0  -6   3   38.50    5.10
   0  -6  -3   38.70    5.50
   0  -6  -3   44.10    6.30
   0  -6   3   44.70    5.20
   0  -6  -3   32.40    3.60
   0   6  -3   39.30    3.40
   0   6   3   40.80    7.00
   0   6  -3   40.20    3.60
   0   6  -3   33.70    3.40
   0   6   3   37.70    2.70
   0   6  -3   38.60    4.90
   0   6   3   35.70    4.50
  -2  -6  -3  167.78   22.50
   2  -6   3  210.88   17.80
  -2  -6  -3  206.18   15.30
  -2  -6  -3  200.78   23.20
   2  -6   3  218.88   14.10
  -2   6  -3  223.08   13.40
  -2   6  -3  243.98   14.30
   2   6   3  234.68   13.60
  -2   6  -3  221.98   13.90
   2   6   3  226.28   14.30
  -4  -6  -3   -2.50    1.70
   4  -6   3    1.30    2.10
  -4  -6  -3    1.00    2.50
   4   6   3   -2.00    3.40
   4   6   3    0.60    1.40
   3  -7  -3    5.60    5.50
  -3  -7   3    5.90    2.20
   3  -7  -3    3.70    2.70
  -3   7   3    9.00    2.00
   3   7  -3    9.40    4.30
   3   7  -3    3.20    2.80
   1  -7  -3  567.54   36.50
   1  -7  -3  557.04   35.90
   1  -7  -3  549.45   39.10
  -1  -7   3  549.45   31.90
  -1  -7   3  563.54   36.90
  -1  -7   3  578.24   34.60
  -1  -7   3  513.45   36.70
   1  -7  -3  492.05   32.90
   1   7  -3  565.74   32.60
   1   7  -3  556.94   31.90
   1   7  -3  505.95   33.50
  -1   7   3  543.15   31.60
  -1   7   3  531.15   39.10
  -1  -7  -3  633.34   45.30
  -1  -7  -3  666.53   38.40
  -1  -7  -3  658.13   46.60
   1  -7   3  710.63   41.40
  -1  -7  -3  699.93   37.90
   1  -7   3  628.94   41.00
   1  -7   3  638.54   42.80
   1  -7   3  595.74   38.00
  -1  -7  -3  697.73   40.60
  -1   7  -3  634.54   38.20
  -1   7  -3  653.43   38.20
   1   7   3  579.64   37.90
  -1   7  -3  638.54   42.70
   1   7   3  671.53   37.80
  -3  -7  -3    2.00    2.70
   3  -7   3    5.40    2.70
  -3   7  -3    2.40    1.90
  -3   7  -3    5.20    2.00
   3   7   3   10.00    2.30
   3   7   3    6.40    3.50
  -4  -8   3   15.70    3.40
   4   8  -3   29.00    5.40
  -4   8   3   13.90    4.00
   2  -8  -3   15.20    9.40
  -2  -8   3   21.10    4.90
  -2  -8   3   28.70    3.40
   2  -8  -3   23.20    3.90
   2  -8  -3   19.80    5.90
  -2   8   3   24.40    2.40
  -2   8   3   22.30    2.50
   2   8  -3   34.60    5.00
   2   8  -3   32.60    5.30
   0  -8   3  413.06   26.70
   0  -8   3  493.05   30.90
   0  -8  -3  444.16   30.00
   0  -8  -3  429.66   27.10
   0  -8   3  472.65   29.80
   0  -8  -3  476.15   32.50
   0   8  -3  411.86   30.20
   0   8  -3  490.85   27.10
   0   8   3  469.05   26.50
   0   8   3  457.65   34.20
   0   8  -3  447.66   27.20
   2  -8   3   15.20    5.30
  -2  -8  -3   13.20    4.60
   2  -8   3    7.80    3.70
  -2  -8  -3   13.50    3.30
   2  -8   3   11.70    2.90
   2   8   3   18.60    3.50
  -2   8  -3    9.90    2.30
   2   8   3   13.00    2.10
  -2   8  -3   19.50    5.80
  -4  -8  -3    5.10    2.30
  -4  -8  -3    7.70    2.90
   4  -8   3    7.90    2.60
   4   8   3   11.60    1.80
   3  -9  -3  122.29    9.30
  -3  -9   3  113.89    8.80
   3   9  -3  106.49    8.80
  -3   9   3  117.89    7.70
   1  -9  -3  210.38   13.80
  -1  -9   3  218.38   13.30
   1  -9  -3  221.08   18.30
   1  -9  -3  236.78   22.40
   1  -9  -3  184.28   17.20
  -1  -9   3  204.18   16.20
  -1  -9   3  186.58   18.40
  -1   9   3  201.88   13.00
  -1   9   3  223.78   12.70
  -1   9   3  244.28   22.90
   1   9  -3  217.48   13.30
  -1   9   3  202.78   13.10
   1   9  -3  230.08   14.00
   1   9  -3  205.78   13.90
  -1  -9  -3   73.19   13.90
  -1  -9  -3   44.40    4.40
  -1  -9  -3   45.40    8.30
  -1  -9  -3   38.90    6.90
  -1  -9  -3   42.50    3.50
   1  -9   3   44.20    6.80
   1  -9   3   26.10   10.90
   1  -9   3   45.70    4.30
  -1  -9  -3   47.40   12.80
   1  -9   3   41.70    7.00
  -1   9  -3   48.10    4.30
   1   9   3   42.80    3.30
   1   9   3   36.90    3.60
  -1   9  -3   43.60    4.20
  -1   9  -3   45.80   10.10
  -3  -9  -3   33.40    5.10
  -3  -9  -3   35.70    4.50
   3  -9   3   48.70    5.40
  -3   9  -3   40.50    4.50
   3   9   3   37.40    5.50
   3   9   3   47.70    3.90
  -2 -10   3  169.68   11.00
   2 -10  -3  169.88   11.60
   2 -10  -3  158.28   16.50
   2  10  -3  146.79   11.10
   2  10  -3  173.68   12.00
  -2  10   3  144.69   10.20
   2  10  -3  157.58   10.30
   0 -10  -3   33.00    6.40
   0 -10   3   33.60   10.00
   0 -10   3   28.40    3.40
   0 -10  -3   35.40    4.20
   0 -10   3   29.60    6.30
   0 -10  -3   27.20   10.80
   0 -10  -3   33.80    7.30
   0  10  -3   34.00    3.80
   0  10   3   19.40    9.50
   0  10   3   31.90    2.50
   0  10   3   25.50    2.70
   0  10  -3   31.20    3.50
  -2 -10  -3    3.60    1.80
   2 -10   3    4.20    3.20
   2 -10   3    0.90    2.40
  -2 -10  -3    3.50    6.30
  -2 -10  -3    0.40    2.00
  -2 -10  -3    1.10    3.70
  -2  10  -3    1.10    2.60
   2  10   3    1.50    2.20
  -2  10  -3    1.70    1.80
   2  10   3    3.00    1.40
   3 -11  -3   36.10    5.00
  -3 -11   3   33.50    4.70
   3  11  -3   37.70    6.00
  -3  11   3   26.00    3.40
   1 -11  -3  627.84   37.90
  -1 -11   3  537.65   41.00
  -1 -11   3  653.33   37.30
   1 -11  -3  680.23   44.40
  -1  11   3  604.24   36.90
   1  11  -3  633.14   37.80
   1  11  -3  646.04   37.10
  -1  11   3  631.54   36.40
   1 -11   3  140.89    9.90
  -1 -11  -3  140.39   15.50
  -1 -11  -3  154.68   10.80
  -1 -11  -3  123.39   13.40
   1 -11   3  139.89   13.90
   1 -11   3  136.09   13.80
   1  11   3  154.48    9.00
  -3 -11  -3   11.90    2.40
  -3 -11  -3    7.90    2.70
   3 -11   3   18.70    3.40
   3  11   3   17.90    2.30
  -3  11  -3   14.30    2.50
  -2 -12   3   86.59    7.20
   2 -12  -3   85.59   12.40
   2 -12  -3   95.49    7.90
  -2  12   3   83.09    5.60
   2  12  -3   84.79    6.30
  -2  12   3   75.09    6.10
   2  12  -3   79.79    7.70
   0 -12  -3   -2.10    3.20
   0 -12   3   -0.20    4.40
   0 -12  -3    3.20    2.60
   0 -12  -3   -0.20    3.80
   0 -12   3    0.80    2.10
   0  12  -3    1.80    1.90
   0  12  -3   -0.20    2.70
   0  12   3    1.40    0.80
   2 -12   3    2.00    2.40
  -2 -12  -3    5.30    5.00
  -2 -12  -3   -0.20    1.50
  -2 -12  -3    2.30    2.40
   2  12   3    2.70    1.30
  -2  12  -3    1.80    2.10
  -2  12  -3    1.60    3.10
   3 -13  -3    7.30    5.30
   3 -13  -3   18.10    3.60
  -3 -13   3   12.00    3.10
   3  13  -3   18.80    4.10
   1 -13  -3  443.46   29.10
  -1 -13   3  503.05   28.90
   1 -13  -3  459.45   35.60
   1  13  -3  488.95   29.10
  -1  13   3  452.65   27.50
  -1  13   3  477.65   28.30
   1  13  -3  468.85   28.50
  -1 -13  -3  124.39   15.60
   1 -13   3  132.89    9.80
  -1 -13  -3  133.99   10.20
   1 -13   3  118.09   13.50
  -1  13  -3  145.99    9.70
  -1  13  -3  129.79   10.10
   3 -13   3    2.00    2.30
  -3 -13  -3    3.80    2.60
  -3  13  -3    0.80    2.00
   3  13   3    3.00    2.20
  -2 -14   3   28.30    4.40
   2 -14  -3   32.60    5.00
   2 -14  -3   28.60    8.10
   2  14  -3   24.90    3.90
  -2  14   3   27.80    3.20
   2  14  -3   29.00    4.60
   0 -14   3  169.48   11.40
   0 -14  -3  171.58   12.00
   0 -14  -3  136.79   16.90
   0 -14   3  144.59   17.30
   0  14  -3  167.18   11.30
   0  14   3  153.28    9.80
   0  14  -3  165.18   11.20
   0  14   3  162.68   11.00
   2 -14   3    3.10    3.20
   2 -14   3   -0.50    2.30
  -2 -14  -3    2.30    3.00
  -2 -14  -3    0.20    3.20
  -2  14  -3    1.30    1.90
   2  14   3    2.00    2.00
  -1 -15   3   68.39   12.60
   1 -15  -3  100.99    8.10
   1 -15  -3   86.29   13.00
  -1 -15   3  100.59    7.70
  -1  15   3   91.29    6.90
   1  15  -3   82.49    7.10
   1  15  -3   89.09    7.50
  -1 -15  -3   17.80    6.90
  -1 -15  -3   27.90    5.40
   1 -15   3   16.10    6.00
  -1  15  -3   26.80    8.20
  -2 -16   3    0.90    2.30
   2 -16  -3   -0.30    3.40
   2 -16  -3    1.60    2.40
  -2 -16   3    1.40    3.90
   2  16  -3    1.90    2.00
  -2  16   3    1.00    1.30
   2  16  -3    1.20    2.90
   0 -16   3    7.60    5.40
   0 -16  -3   18.80    4.50
   0 -16   3   13.50    3.60
   0  16   3   12.40    2.80
   0  16  -3   16.20    3.20
   0  16  -3   12.90    3.20
  -2 -16  -3   -1.80    2.30
  -2 -16  -3    1.60    2.80
   2 -16   3   -2.70    2.40
   2  16   3    1.20    2.00
  -2  16  -3    1.30    1.80
   1 -17  -3   30.30    4.90
  -1 -17   3   20.80    3.80
   1 -17  -3   15.60    6.10
  -1 -17   3   16.10    7.00
   1  17  -3   21.10    3.30
  -1  17   3   21.50    3.30
   1  17  -3   20.40    3.40
  -1 -17  -3   18.10    4.10
   1 -17   3   22.60    3.90
   1  17   3   19.10    3.30
  -1  17  -3   18.40    5.40
  -1  17  -3   15.20    3.30
   0 -18  -3   24.80    7.30
   0 -18   3   36.00    4.50
   0 -18  -3   33.20    4.90
   0  18   3   30.90    3.70
   0  18  -3   35.00    4.00
   4   0  -4   31.00    7.50
  -4   0   4   33.80    5.20
   2   0  -4  650.43   40.50
   2   0  -4  734.33   42.10
   2   0  -4  646.04   48.20
  -2   0   4  645.64   54.19
  -2   0   4  710.33   40.30
   2   0  -4  756.72   40.50
   0   0  -4 1648.94   92.29
   0   0   4 1493.75   91.39
   0   0  -4 1529.35   90.99
   0   0   4 1664.93   92.39
  -2   0  -4  359.86   23.50
   2   0   4  394.76   23.10
  -2   0  -4  402.36   23.00
  -2   0  -4  345.97   29.30
  -2   0  -4  417.26   23.50
   4   0   4   20.50    3.40
  -4   0  -4   18.20    3.40
   3  -1  -4   45.70    4.80
   3  -1  -4   51.99    6.60
  -3  -1   4   45.30    4.30
   3   1  -4   46.60    4.40
  -3   1   4   45.90    4.20
   3   1  -4   47.10    6.50
   1  -1  -4  850.31   53.29
   1  -1  -4  749.13   45.20
  -1  -1   4  798.12   48.30
   1  -1  -4  808.92   46.00
  -1   1   4  678.73   47.10
   1   1  -4  864.71   45.30
  -1   1   4  747.03   44.90
  -1   1   4  848.42   50.29
   1   1  -4  784.22   45.90
   1   1  -4  807.92   48.50
   1   1  -4  692.83   45.50
   1  -1   4  178.68   12.10
  -1  -1  -4  211.78   12.40
  -1  -1  -4  213.78   16.70
   1  -1   4  231.58   16.30
  -1  -1  -4  200.88   12.60
  -1   1  -4  200.08   12.60
   1   1   4  191.98   12.20
  -1   1  -4  214.78   12.70
  -1   1  -4  195.48   15.30
  -1   1  -4  204.18   12.30
  -3  -1  -4  128.89    9.00
  -3  -1  -4  108.19    8.60
   3  -1   4  133.99    9.10
  -3   1  -4  119.89   10.70
   3   1   4  127.69    8.90
  -3   1  -4  124.69    8.80
   4  -2  -4    4.40    2.30
   4  -2  -4   11.00    4.60
  -4  -2   4    3.00    2.20
   4   2  -4    7.80    4.80
  -4   2   4    6.10    2.40
   4   2  -4    3.40    6.70
   2  -2  -4  196.98   19.50
   2  -2  -4  196.38   12.60
   2  -2  -4  203.48   18.00
   2  -2  -4  202.88   12.40
  -2  -2   4  177.58   17.90
  -2  -2   4  201.48   12.10
   2  -2  -4  203.98   14.00
   2   2  -4  206.38   13.70
   2   2  -4  180.68   18.00
   2   2  -4  219.28   12.40
   2   2  -4  182.68   12.00
  -2   2   4  196.18   19.10
  -2   2   4  209.98   12.00
   0  -2   4   12.30    2.20
   0  -2  -4   13.20    2.80
   0  -2  -4    9.80    1.60
   0  -2  -4   10.50    3.50
   0   2  -4   12.00    1.80
   0   2   4   10.50    3.20
   0   2   4   12.40    2.60
   2  -2   4  180.58   17.10
  -2  -2  -4  171.78   10.60
  -2  -2  -4  165.38   10.30
  -2  -2  -4  125.29   16.30
   2  -2   4  161.38   10.20
  -2  -2  -4  145.29   10.50
  -2   2  -4  139.99    9.80
  -2   2  -4  164.58   10.50
   2   2   4  157.58   10.10
  -2   2  -4  166.68   10.10
  -2   2  -4  148.79   10.90
  -4  -2  -4   36.60    4.60
  -4   2  -4   33.30    4.00
  -3  -3   4   37.40    4.00
   3  -3  -4   32.40    4.60
   3  -3  -4   31.90    5.70
   3   3  -4   31.20    3.30
   3   3  -4   38.30    6.60
   3   3  -4   28.90    5.00
  -3   3   4   37.40    3.50
   1  -3  -4  324.37   20.40
   1  -3  -4  336.77   20.10
   1  -3  -4  321.57   28.00
  -1  -3   4  352.96   23.30
   1   3  -4  358.06   21.00
  -1   3   4  353.96   19.90
  -1   3   4  353.16   25.00
   1   3  -4  337.27   20.10
  -1   3   4  338.27   22.80
   1   3  -4  332.37   20.70
   1   3  -4  356.86   22.90
   1  -3   4  417.06   27.80
  -1  -3  -4  435.46   28.50
   1  -3   4  486.35   29.20
  -1  -3  -4  482.65   32.90
  -1  -3  -4  516.25   28.10
  -1  -3  -4  494.15   28.40
   1  -3   4  541.05   32.10
  -1  -3  -4  486.35   33.60
  -1   3  -4  455.35   28.10
  -1   3  -4  447.56   28.10
  -1   3  -4  455.35   27.90
   1   3   4  461.75   27.90
  -1   3  -4  479.45   30.90
  -1   3  -4  551.54   28.80
  -3  -3  -4  143.09   10.70
   3  -3   4  162.28   10.90
  -3  -3  -4  147.89   10.80
   3   3   4  166.88   10.70
  -3   3  -4  163.98   10.80
  -3   3  -4  155.68   10.50
  -4  -4   4    4.40    2.40
   4  -4  -4    8.70    2.60
   4  -4  -4    2.00    4.50
  -4   4   4    4.90    2.20
   4   4  -4    7.40    5.00
  -2  -4   4  549.45   31.80
   2  -4  -4  543.65   32.30
   2  -4  -4  568.24   41.60
   2  -4  -4  511.05   37.70
   2   4  -4  556.94   33.10
  -2   4   4  485.35   39.30
   2   4  -4  542.15   33.10
  -2   4   4  571.94   31.60
   0  -4   4  203.88   13.10
   0  -4  -4  186.18   15.20
   0  -4  -4  160.58   11.30
   0  -4  -4  198.78   13.70
   0  -4  -4  200.48   13.10
   0   4   4  172.38   10.90
   0   4   4  194.08   15.50
   0   4   4  189.48   12.40
   0   4  -4  165.08   11.40
   0   4  -4  186.48   11.50
  -2  -4  -4   27.90    9.90
  -2  -4  -4   11.80    2.90
   2  -4   4   16.00    2.60
  -2  -4  -4   12.90    3.30
  -2  -4  -4   14.90    3.70
   2   4   4   16.20    2.50
  -2   4  -4   18.70    2.70
  -2   4  -4   14.60    2.60
  -2   4  -4    7.90    8.20
   4  -4   4   56.49    5.50
   4   4   4   60.39    5.10
   4   4   4   67.39    7.40
  -3  -5   4   31.70    3.90
   3  -5  -4   20.90    4.50
   3  -5  -4   30.20    4.70
   3   5  -4   31.20    5.70
  -3   5   4   34.30    3.40
   3   5  -4   29.40    4.90
   1  -5  -4  771.92   44.80
   1  -5  -4  796.82   48.60
   1  -5  -4  810.02   49.00
   1  -5  -4  848.42   51.79
  -1  -5   4  795.92   48.90
  -1  -5   4  805.52   48.50
   1  -5  -4  721.13   45.30
  -1  -5   4  717.43   44.70
  -1   5   4  792.72   44.70
  -1   5   4  766.12   48.00
   1   5  -4  788.32   44.90
   1   5  -4  732.43   44.80
   1   5  -4  777.52   45.80
   1   5  -4  760.32   45.60
  -1  -5  -4    5.10    2.50
   1  -5   4    2.50    1.30
  -1  -5  -4    4.60    1.60
  -1  -5  -4    5.60    4.20
  -1  -5  -4    4.30    3.20
   1  -5   4   -0.60    3.10
   1  -5   4    2.50    2.40
  -1  -5  -4    0.90    3.40
  -1   5  -4    1.90    1.20
  -1   5  -4    2.70    1.40
   1   5   4    5.70    1.30
  -1   5  -4   10.50    3.60
  -1   5  -4    4.10    1.40
  -1   5  -4    7.00    2.30
  -3  -5  -4   49.60    5.70
  -3  -5  -4   56.69    5.90
   3  -5   4   63.79    6.00
  -3   5  -4   55.49    5.00
   3   5   4   68.69    6.70
  -3   5  -4   61.19    5.40
   3   5   4   65.79    5.30
  -4  -6   4    6.80    2.70
   4  -6  -4   11.50    2.60
  -4   6   4   11.60    2.40
   4   6  -4   14.60    5.00
   2  -6  -4   10.40   10.00
   2  -6  -4    0.30    1.80
  -2  -6   4    1.90    1.60
   2  -6  -4    0.80    3.40
  -2   6   4    1.50    0.90
  -2   6   4    2.00    0.90
   2   6  -4    1.00    2.40
  -2   6   4    0.30    6.60
   2   6  -4    1.90    1.90
   0  -6   4  636.04   36.50
   0  -6   4  616.64   36.30
   0  -6  -4  557.34   34.40
   0  -6  -4  542.45   34.60
   0  -6  -4  638.34   37.10
   0  -6  -4  583.44   40.30
   0  -6   4  574.24   35.60
   0   6  -4  600.54   34.60
   0   6   4  592.54   35.90
   0   6  -4  558.24   34.30
   0   6   4  579.24   40.30
   0   6   4  584.84   34.10
   0   6  -4  547.75   34.70
   0   6  -4  645.34   34.90
  -2  -6  -4  193.68   11.70
   2  -6   4  175.88   20.30
  -2  -6  -4  175.58   12.00
   2  -6   4  182.18   11.80
  -2   6  -4  172.98   11.20
  -2   6  -4  175.38   11.80
  -2   6  -4  188.18   12.20
   2   6   4  165.38   11.80
   2   6   4  180.78   11.30
  -4  -6  -4    6.70    2.80
  -4  -6  -4    7.10    3.50
   4  -6   4    9.80    2.60
   4   6   4   19.90    4.50
   4   6   4    9.00    1.80
  -3  -7   4   26.80    3.80
   3  -7  -4   16.40    3.40
   3  -7  -4   13.10    6.00
   3  -7  -4   10.20    6.30
   3   7  -4   23.50    4.20
   3   7  -4   25.80    5.20
  -3   7   4   22.00    2.80
   1  -7  -4  103.59   10.70
   1  -7  -4   92.09    7.10
   1  -7  -4   99.69   10.50
  -1  -7   4   96.89   10.10
   1  -7  -4  115.89   13.60
  -1  -7   4   98.19    6.40
   1   7  -4   91.79    6.20
   1   7  -4  107.59    6.70
  -1   7   4  100.79   13.10
   1   7  -4   98.69    7.50
   1   7  -4   94.29    7.40
  -1   7   4   95.89    6.20
   1  -7   4   57.89    4.90
   1  -7   4   53.29    6.80
  -1  -7  -4   69.49    4.80
  -1  -7  -4   69.09    7.20
   1  -7   4   75.59   10.20
   1  -7   4   61.69    7.20
  -1  -7  -4   67.69   11.60
  -1  -7  -4   63.59    5.30
  -1  -7  -4   65.99    8.40
  -1  -7  -4   64.89   11.90
  -1   7  -4   65.09    5.20
  -1   7  -4   66.19    5.20
   1   7   4   68.39    4.50
  -1   7  -4   61.79    8.20
  -3  -7  -4   13.20    2.80
   3  -7   4   14.40    3.30
  -3  -7  -4   15.90    3.40
  -3   7  -4   23.30    3.60
   3   7   4   21.30    3.00
   3   7   4   23.60    4.20
   4  -8  -4    4.20    2.00
  -4  -8   4    1.80    2.40
  -4   8   4    0.50    1.70
   4   8  -4    1.60    3.90
   2  -8  -4   44.20    8.90
   2  -8  -4   36.50    8.30
  -2  -8   4   41.20    4.10
  -2  -8   4   33.60    5.80
   2  -8  -4   47.10    5.10
   2   8  -4   47.30    5.10
   2   8  -4   42.40    3.80
  -2   8   4   46.70    3.50
   2   8  -4   50.39    5.90
  -2   8   4   42.30    3.50
   0  -8  -4  124.59   11.50
   0  -8  -4  119.39   15.40
   0  -8  -4  121.69    8.80
   0  -8   4  133.79   10.80
   0  -8   4  116.89    8.10
   0  -8   4  131.49   11.00
   0  -8  -4  137.49   12.80
   0   8  -4  141.09    8.90
   0   8   4  119.09   14.50
   0   8  -4  120.59    8.70
   0   8   4  133.29    7.90
   0   8  -4  131.49    8.70
  -2  -8  -4   61.09    7.90
   2  -8   4   72.99    6.40
   2  -8   4   69.79    9.60
  -2  -8  -4   72.29    5.70
  -2  -8  -4   58.69    8.90
   2   8   4   68.59    5.00
  -2   8  -4   49.00    6.10
  -2   8  -4   68.39    7.30
   2   8   4   63.49    5.60
  -3  -9   4   48.80    5.30
   3  -9  -4   40.90   10.30
   3  -9  -4   56.19    6.00
   3   9  -4   63.49    7.70
  -3   9   4   54.89    4.40
   3   9  -4   48.00    5.90
  -1  -9   4   48.50    9.60
   1  -9  -4   54.19    5.20
   1  -9  -4   61.79    9.00
   1  -9  -4   56.19   11.00
  -1  -9   4   44.80    6.60
  -1  -9   4   52.69    4.50
   1  -9  -4   48.40    8.10
   1   9  -4   55.29    5.20
   1   9  -4   52.09    4.60
  -1   9   4   55.19    4.30
   1   9  -4   54.89    5.40
  -1   9   4   56.99    3.80
  -1   9   4   52.39   12.60
  -1  -9  -4   41.60   14.70
   1  -9   4   64.49    8.40
  -1  -9  -4   72.99   17.10
  -1  -9  -4   66.69   10.30
   1  -9   4   63.19    5.40
  -1  -9  -4   68.39    5.80
  -1  -9  -4   63.99    9.70
   1  -9   4   67.79    8.10
  -1  -9  -4   73.69    5.40
   1   9   4   70.09    4.80
  -1   9  -4   68.39    5.60
  -1   9  -4   52.69   11.60
  -1   9  -4   71.69    5.60
   3  -9   4   21.20    5.10
   2 -10  -4   51.49    5.80
   2 -10  -4   47.90    9.50
  -2 -10   4   52.99    4.90
   2  10  -4   51.49    6.10
  -2  10   4   40.70    3.90
   2  10  -4   54.69    5.40
  -2  10   4   50.99    3.80
   2  10  -4   48.30    4.40
   0 -10  -4  678.63   39.20
   0 -10  -4  599.04   42.90
   0 -10   4  628.84   38.50
   0 -10   4  654.93   42.60
   0 -10  -4  679.13   44.80
   0 -10  -4  635.04   51.09
   0  10  -4  651.23   39.00
   0  10  -4  735.43   39.00
   0  10   4  615.74   49.00
  -2 -10  -4   18.60    6.60
  -2 -10  -4   28.30    3.60
   2 -10   4   35.50    4.50
  -2 -10  -4   27.20    4.50
  -2  10  -4   32.60    4.10
  -2  10  -4   26.60    4.90
   2  10   4   32.70    3.00
   3 -11  -4   40.60   10.20
   3 -11  -4   74.79    6.40
  -3 -11   4   62.09    6.00
   3  11  -4   73.59    7.70
  -3  11   4   59.79    4.60
   3  11  -4   51.79    6.30
  -1 -11   4  132.59    9.10
   1 -11  -4  140.49   15.00
   1 -11  -4  129.59   10.10
  -1  11   4  131.29    8.30
   1  11  -4  133.59   10.90
  -1  11   4  124.39    8.80
   1  11  -4  134.49    9.70
   1  11  -4  136.89    9.30
  -1 -11  -4    2.20    2.50
   1 -11   4    0.80    3.00
   1 -11   4    1.90    1.90
   1 -11   4   -1.50    4.20
  -1 -11  -4    5.60    5.50
  -1 -11  -4    1.40    5.10
  -1  11  -4    2.00    1.60
  -1  11  -4    2.60    1.80
  -3 -11  -4    4.40    2.50
   3 -11   4    9.10    2.90
  -3 -11  -4    5.70    2.10
   3  11   4   12.70    2.10
  -3  11  -4    9.20    2.50
   2 -12  -4  107.89   14.00
   2 -12  -4  113.39    8.90
  -2 -12   4  108.79    8.10
   2  12  -4  111.29    9.00
   2  12  -4  102.59    8.10
   2  12  -4   91.39    7.30
  -2  12   4   94.39    7.20
  -2  12   4  102.79    6.80
   0 -12   4  378.46   23.30
   0 -12  -4  371.26   30.10
   0 -12  -4  383.06   24.00
   0  12  -4  375.26   23.70
   0  12  -4  403.26   23.60
   0  12   4  380.06   22.80
  -2 -12  -4   23.40    3.10
   2 -12   4   38.70    4.60
  -2 -12  -4   16.20    5.90
  -2 -12  -4   21.20    4.00
   2  12   4   29.10    2.70
  -2  12  -4   24.80    5.00
  -2  12  -4   28.70    4.10
   3 -13  -4   84.79    7.20
  -3 -13   4   80.99    7.10
   3  13  -4   90.79    7.80
  -1 -13   4    2.30    2.10
   1 -13  -4    0.80    2.40
   1 -13  -4   -0.60    3.20
  -1  13   4   -0.50    1.50
   1  13  -4    1.40    2.10
   1  13  -4    0.10    2.20
  -1  13   4    0.90    0.80
  -1 -13  -4  117.69   15.50
   1 -13   4  117.19   13.50
   1 -13   4  150.28   10.20
  -1 -13  -4  146.89   10.80
  -1  13  -4  148.99   10.60
  -1  13  -4  152.28   10.30
  -3 -13  -4    3.00    2.40
  -3  13  -4    2.40    2.10
   3  13   4    3.40    2.00
  -2 -14   4   28.90    4.20
   2 -14  -4   27.00    8.00
   2 -14  -4   23.70    4.10
   2  14  -4   29.10    4.60
  -2  14   4   22.30    2.60
  -2  14   4   22.70    2.90
   2  14  -4   21.80    3.30
   0 -14  -4  249.18   25.00
   0 -14  -4  308.17   19.30
   0 -14   4  295.27   18.50
   0 -14   4  260.47   24.80
   0  14  -4  307.67   18.60
   0  14   4  288.27   17.30
   0  14   4  294.97   18.20
   0  14  -4  301.17   18.60
  -2 -14  -4   12.80    5.00
  -2 -14  -4   16.70    4.00
   2 -14   4   25.60    3.90
  -2  14  -4   21.60    3.50
   1 -15  -4    3.00    5.50
  -1 -15   4    2.50    7.10
   1 -15  -4    0.70    6.50
  -1  15   4    0.40    0.90
   1  15  -4   -0.50    2.30
  -1  15   4   -3.00    2.70
  -1 -15  -4   99.69    8.80
   1 -15   4  102.49    8.10
  -1  15  -4   94.69    8.00
   1  15   4  109.69    6.90
  -1  15  -4   89.99   14.50
   1  15   4  107.89    7.90
   2 -16  -4   14.90    3.40
  -2 -16   4    6.90    5.50
   2 -16  -4   10.50    5.00
  -2 -16   4   10.50    2.80
   2  16  -4   15.60    3.10
  -2  16   4   11.90    2.40
   0 -16  -4    6.80    4.70
   0 -16   4   15.50    3.50
   0 -16   4    7.10    5.70
   0 -16  -4   14.30    3.70
   0  16   4   17.10    3.20
   0  16  -4    9.80    2.90
   0  16  -4   10.00    2.40
   1 -17  -4   -0.30    2.60
  -1 -17   4    3.10    4.40
   1 -17  -4   -1.80    3.10
  -1 -17   4    2.20    2.40
   1  17  -4    1.50    1.70
  -1  17   4    0.50    1.70
   1  17  -4    1.30    1.90
   1 -17   4   32.80    4.50
  -1 -17  -4   37.10    5.20
   1  17   4   40.20    4.10
  -1  17  -4   43.00    7.00
  -1  17  -4   43.00    4.40
   0 -18   4    1.50    2.40
   0 -18  -4    1.90    2.60
   0 -18  -4    2.30    3.30
   0  18  -4    2.70    2.00
   0  18  -4    6.50    4.30
   0  18   4    4.80    1.90
   4   0  -5   -3.40    4.30
   4   0  -5    0.10    4.10
  -4   0   5   -0.60    2.10
   2   0  -5   -1.00    1.30
  -2   0   5   -5.00    3.70
   2   0  -5    0.80    5.20
   2   0  -5   -2.50    2.30
   2   0  -5    0.10    1.20
  -2   0   5   -0.70    0.80
   0   0  -5    0.60    2.00
   0   0  -5    0.30    1.20
   0   0   5    0.00    1.30
   0   0   5    1.20    1.30
   0   0  -5   -0.40    0.90
  -2   0  -5   -0.70    2.20
  -2   0  -5    0.20    1.70
   2   0   5    0.40    1.70
  -2   0  -5   -1.80    1.60
  -4   0  -5   -1.50    1.90
   4   0   5    0.10    1.50
   3  -1  -5   11.10    4.20
   3  -1  -5   10.10    2.40
  -3  -1   5   12.70    2.30
   3   1  -5    5.30    3.50
  -3   1   5   16.10    2.60
   3   1  -5    8.20    2.10
  -1  -1   5  126.29    7.70
  -1  -1   5  123.99   10.70
   1  -1  -5  134.79    9.20
   1  -1  -5  126.99    8.10
   1  -1  -5  142.59   12.30
   1   1  -5  126.29    8.20
  -1   1   5  132.09   11.70
   1   1  -5  134.19    9.10
  -1   1   5  121.19   10.40
  -1   1   5  127.29    7.70
   1   1  -5  135.59   11.20
   1  -1   5    9.20    1.50
  -1  -1  -5   12.80    2.20
  -1  -1  -5   13.90    4.60
  -1  -1  -5   11.70    4.20
  -1  -1  -5   15.20    2.10
  -1   1  -5   12.90    2.30
  -1   1  -5    5.40    3.10
  -1   1  -5   11.90    1.80
  -1   1  -5   11.00    3.50
   1   1   5   11.30    1.80
   3  -1   5   26.80    3.90
  -3  -1  -5   16.50    3.20
  -3   1  -5   25.40    4.20
  -3   1  -5   19.00    3.30
   3   1   5   27.30    3.70
   4  -2  -5   12.60    4.30
  -4  -2   5   15.20    3.10
   4  -2  -5   13.90    2.60
   4   2  -5   21.10    5.60
   4   2  -5    8.20    4.80
  -4   2   5   17.80    3.00
  -2  -2   5  423.56   23.80
   2  -2  -5  382.06   24.20
   2  -2  -5  394.56   31.90
   2  -2  -5  428.36   25.90
   2  -2  -5  389.06   30.30
   2  -2  -5  424.86   24.00
   2   2  -5  402.76   25.50
  -2   2   5  360.86   30.70
  -2   2   5  413.76   23.80
   2   2  -5  426.76   24.00
   2   2  -5  391.66   25.10
   0  -2  -5   70.59    5.00
   0  -2  -5   67.69    4.90
   0  -2  -5   65.39    7.40
   0   2  -5   72.69    5.00
   0   2  -5   64.49    4.80
   0   2   5   71.99    7.60
   0   2   5   66.49    4.20
   0   2  -5   53.79    5.70
   0   2   5   74.49    5.50
   0   2  -5   68.69    4.70
  -2  -2  -5  122.19    8.00
   2  -2   5   99.39    7.60
  -2  -2  -5  118.69    8.20
  -2  -2  -5  102.39    7.70
   2   2   5  108.79    7.50
  -2   2  -5  111.49    7.70
  -2   2  -5  114.39    8.20
  -4  -2  -5   13.40    3.10
   4  -2   5   15.40    2.80
   4   2   5   20.90    3.10
  -4   2  -5    8.70    2.50
   3  -3  -5   31.40    4.60
   3  -3  -5   27.10    5.60
  -3  -3   5   29.10    3.70
  -3   3   5   33.00    3.40
   3   3  -5   35.20    5.70
   3   3  -5   33.50    6.50
  -1  -3   5  418.96   24.40
   1  -3  -5  458.45   29.20
   1  -3  -5  396.06   24.70
   1  -3  -5  443.96   30.20
  -1  -3   5  415.66   27.20
   1  -3  -5  394.16   24.90
   1   3  -5  427.06   24.80
  -1   3   5  421.96   27.50
   1   3  -5  411.36   27.00
   1   3  -5  410.36   25.40
  -1   3   5  439.56   29.90
  -1   3   5  428.46   24.50
   1   3  -5  434.66   25.70
  -1  -3  -5   19.90    3.00
   1  -3   5   17.40    2.20
   1  -3   5   20.70    3.10
  -1  -3  -5   20.00    2.80
  -1  -3  -5   11.80    4.30
  -1  -3  -5   11.00    4.20
  -1  -3  -5   18.90    2.40
  -1   3  -5   17.70    4.20
  -1   3  -5   16.70    2.50
  -1   3  -5   18.20    2.70
  -1   3  -5   19.50    2.50
   1   3   5   20.00    2.20
   3  -3   5   27.30    4.10
  -3  -3  -5   27.00    4.40
   3   3   5   27.90    3.70
  -3   3  -5   23.90    3.90
  -3   3  -5   33.00    4.10
   4  -4  -5    2.10    1.80
  -4  -4   5    3.20    2.10
   4  -4  -5    4.10    6.60
   4   4  -5    5.60    4.50
  -4   4   5    1.20    1.90
   2  -4  -5  551.84   40.70
   2  -4  -5  590.54   36.00
  -2  -4   5  589.34   34.00
   2  -4  -5  584.94   33.90
   2  -4  -5  559.04   34.50
   2  -4  -5  648.24   47.20
   2   4  -5  594.04   34.10
   2   4  -5  586.64   35.40
  -2   4   5  524.25   42.30
  -2   4   5  607.54   33.90
   2   4  -5  566.54   35.50
   0  -4  -5  827.52   59.69
   0  -4  -5  970.10   55.69
   0  -4  -5 1042.70   57.59
   0  -4   5 1064.89   56.99
   0  -4  -5  893.21   55.79
   0  -4  -5  948.41   60.59
   0   4   5  954.30   55.39
   0   4  -5  933.91   55.99
   0   4   5 1029.40   56.89
   0   4  -5  917.01   55.69
   0   4  -5  951.10   55.79
   0   4   5  971.20   60.89
   0   4  -5 1025.30   56.09
   2  -4   5  102.29    7.40
  -2  -4  -5  114.19    7.80
  -2  -4  -5  100.79    7.60
  -2   4  -5   91.29    9.40
  -2   4  -5  102.39    7.30
  -2   4  -5  110.19    7.80
   2   4   5  103.19    7.10
   4  -4   5   15.40    3.00
  -4  -4  -5    9.00    2.60
  -4   4  -5   10.80    2.60
   4   4   5   11.20    2.20
   4   4   5   21.10    5.10
   3  -5  -5   90.79    7.30
  -3  -5   5   85.89    6.80
   3  -5  -5   73.99    8.80
  -3   5   5   87.69    6.30
   3   5  -5  105.49    9.70
   3   5  -5   89.49    8.30
   1  -5  -5  812.72   52.89
  -1  -5   5  741.03   49.80
   1  -5  -5  726.83   46.20
   1  -5  -5  860.21   50.59
  -1  -5   5  752.92   45.60
  -1  -5   5  815.12   48.60
   1  -5  -5  850.61   49.99
   1  -5  -5  707.33   45.70
  -1   5   5  832.92   52.99
  -1   5   5  784.62   45.60
   1   5  -5  821.22   46.90
   1   5  -5  781.62   45.80
   1   5  -5  801.12   46.70
  -1   5   5  813.22   50.99
  -1  -5  -5  103.59   13.00
  -1  -5  -5  114.19    7.90
   1  -5   5  106.39    7.40
  -1  -5  -5  116.59   13.30
  -1  -5  -5   97.09    8.40
   1  -5   5  114.69    9.30
  -1  -5  -5  127.59    7.80
   1  -5   5  126.59   11.10
   1   5   5  128.39    7.50
  -1   5  -5  111.99    7.50
  -1   5  -5  133.19   10.90
  -1   5  -5  123.29    7.90
  -1   5  -5  113.89    7.90
   3  -5   5   77.29    6.70
  -3  -5  -5   68.49    6.90
   3   5   5   80.49    7.20
   3   5   5   86.89    6.20
  -3   5  -5   66.39    5.90
  -3   5  -5   83.59    6.70
  -4  -6   5    8.50    2.60
   4  -6  -5    5.40    2.30
  -4   6   5    6.50    2.00
   4   6  -5   14.00    4.80
  -2  -6   5   21.30    2.70
   2  -6  -5   21.50    3.30
   2  -6  -5   18.30    6.70
   2   6  -5   20.10    3.90
  -2   6   5   20.30    2.20
   2   6  -5   17.90    3.70
   0  -6  -5   40.80    5.90
   0  -6  -5   46.40    8.60
   0  -6  -5   49.80    6.50
   0  -6   5   48.00    5.20
   0  -6  -5   35.30    3.20
   0  -6  -5   39.30    3.90
   0   6   5   49.40    8.50
   0   6   5   43.50    3.00
   0   6  -5   40.40    3.70
   0   6  -5   37.80    3.20
   0   6   5   40.10    4.70
   0   6  -5   42.00    3.90
   0   6  -5   41.20    3.90
  -2  -6  -5    6.20    2.40
  -2  -6  -5    3.20    2.40
   2  -6   5    5.80    2.10
  -2   6  -5    0.60    3.20
  -2   6  -5    2.30    1.80
   2   6   5    2.80    1.40
  -2   6  -5    2.30    2.10
  -4  -6  -5    2.90    2.20
   4  -6   5    4.30    2.20
  -3  -7   5    9.80    2.60
   3  -7  -5   15.60    3.50
   3  -7  -5    5.80    6.30
   3  -7  -5    4.90    3.90
   3   7  -5   13.20    4.60
  -1  -7   5  107.09    9.30
  -1  -7   5   97.59    9.80
   1  -7  -5   94.79    7.30
  -1  -7   5  104.59    6.60
   1  -7  -5  103.59   13.70
   1  -7  -5  112.39   11.30
   1  -7  -5  102.09   11.60
   1   7  -5  107.19    7.00
   1   7  -5  100.89    7.70
   1   7  -5  103.39    7.80
  -1   7   5  100.99    6.40
   1   7  -5   90.79    6.50
  -1   7   5  104.19   13.70
  -1  -7  -5   11.40    2.30
   1  -7   5   11.00    3.60
   1  -7   5   11.00    5.60
  -1  -7  -5    9.60    3.50
  -1  -7  -5   26.00    7.20
  -1  -7  -5   15.20    2.50
  -1  -7  -5   18.80   13.00
   1  -7   5   16.70    2.30
   1  -7   5   14.30    3.60
  -1  -7  -5   13.90    4.60
  -1   7  -5    9.00    4.40
  -1   7  -5   15.30    2.70
   1   7   5   17.40    2.00
  -1   7  -5   13.00    2.30
  -1   7  -5    9.90    1.80
  -3  -7  -5    5.40    2.80
  -3  -7  -5    8.80    2.60
  -3   7  -5    4.50    2.30
   4  -8  -5    5.10    3.20
  -4  -8   5    6.30    2.50
  -4   8   5    6.90    2.20
   4   8  -5    3.50    4.10
  -2  -8   5  133.59    8.40
   2  -8  -5  119.89    9.00
   2  -8  -5  106.29   18.30
  -2   8   5  134.99    7.80
   2   8  -5  122.79   11.90
  -2   8   5  103.59    7.60
   2   8  -5  118.79    9.40
   0  -8  -5   73.79   11.90
   0  -8   5   61.09    7.00
   0  -8   5   50.39    4.20
   0  -8  -5   69.89    8.70
   0  -8  -5   57.69    4.10
   0  -8  -5   58.79    7.80
   0  -8  -5   56.79    5.20
   0   8  -5   64.99    5.10
   0   8   5   52.59   10.30
   0   8  -5   61.79    5.10
   0   8  -5   68.49    5.10
   0   8  -5   48.30    3.90
   0   8   5   61.69    4.10
  -2  -8  -5   60.69    5.40
   2  -8   5   46.90    9.40
  -2  -8  -5   53.99    5.60
   2  -8   5   52.09    5.20
   2   8   5   54.29    4.40
  -2   8  -5   66.49    8.00
  -2   8  -5   53.69    5.30
   3  -9  -5   78.19    6.80
  -3  -9   5   66.59    6.10
   3   9  -5   52.99    6.50
   3   9  -5   78.69    8.30
  -3   9   5   71.99    5.20
  -1  -9   5   60.29    5.00
  -1  -9   5   65.19    7.90
   1  -9  -5   56.09    8.90
   1  -9  -5   67.39    5.90
   1  -9  -5   65.69    9.70
   1   9  -5   74.79    6.10
  -1   9   5   68.69    4.50
   1   9  -5   72.09    6.30
  -1   9   5   55.99   13.60
   1   9  -5   71.79    5.50
  -1  -9  -5   74.89   10.00
  -1  -9  -5   63.19    5.00
   1  -9   5   57.79    7.70
  -1  -9  -5   73.59    6.20
  -1  -9  -5   69.09   11.70
   1  -9   5   66.09    5.40
   1  -9   5   58.99    8.00
  -1   9  -5   67.29    5.80
  -1   9  -5   68.49    5.60
   1   9   5   71.89    4.80
  -3  -9  -5    6.10    2.90
  -3  -9  -5   11.20    2.90
   3  -9   5   12.30    3.10
   3   9   5   13.90    2.40
  -3   9  -5    9.80    2.80
   2 -10  -5    7.00    2.90
  -2 -10   5    5.50    2.30
   2 -10  -5    4.80    4.80
   2  10  -5    6.80    3.60
   2  10  -5    5.20    2.00
  -2  10   5    6.90    1.60
  -2  10   5    9.30    1.60
   2  10  -5    4.10    2.30
   0 -10   5   66.19    8.50
   0 -10  -5   69.99    6.20
   0 -10   5   67.19    5.30
   0 -10  -5   62.29    9.30
   0 -10  -5   74.19   10.20
   0  10  -5   73.19    5.90
   0  10  -5   69.39    6.00
  -2 -10  -5   35.20    4.00
   2 -10   5   30.40    4.40
  -2 -10  -5   39.80    5.10
   2  10   5   37.50    3.50
  -2  10  -5   38.90    4.60
  -2  10  -5   32.50    6.00
   3 -11  -5   41.50    5.00
  -3 -11   5   40.40    4.80
   3 -11  -5   26.70    8.70
   3  11  -5   46.20    6.50
  -3  11   5   37.90    3.50
  -1 -11   5  116.49    8.30
   1 -11  -5  108.99    9.00
   1 -11  -5  123.79   14.30
  -1  11   5  124.89   10.10
  -1  11   5  116.69    7.60
   1  11  -5  122.89    8.60
   1  11  -5  119.89    9.00
   1  11  -5  121.69    9.50
   1 -11   5   43.10    7.40
  -1 -11  -5   38.20   13.60
  -1 -11  -5   48.40    9.40
  -1 -11  -5   55.29    5.80
   1  11   5   57.49    4.20
  -1  11  -5   61.49    5.40
  -1  11  -5   58.99    5.50
  -3 -11  -5   13.40    2.50
   3 -11   5   17.90    3.20
  -3 -11  -5    8.00    3.00
  -3  11  -5   14.70    2.70
   2 -12  -5  184.48   12.70
  -2 -12   5  173.08   12.00
   2 -12  -5  192.98   19.40
  -2  12   5  187.58   11.00
  -2  12   5  158.88   11.20
   2  12  -5  192.78   13.20
   2  12  -5  151.18   12.20
   0 -12   5   93.69    9.10
   0 -12  -5   75.89   12.20
   0 -12  -5   93.49    8.00
   0  12  -5  101.19    7.50
   0  12  -5   96.59    7.60
   0  12   5   89.79    6.10
  -2 -12  -5  128.99   11.20
   2 -12   5  166.98   11.00
  -2  12  -5  165.58   13.90
  -2  12  -5  160.98   11.10
   2  12   5  153.48    9.80
   3 -13  -5   12.70    3.00
  -3 -13   5   13.60    2.80
   3 -13  -5    6.40    5.30
   3  13  -5   15.70    3.60
   1 -13  -5   80.49    7.50
   1 -13  -5   75.99   12.00
  -1 -13   5   85.09    6.80
   1  13  -5   89.59    7.80
  -1  13   5   80.49    6.40
  -1  13   5   85.29    5.60
   1  13  -5   80.49    6.80
  -1 -13  -5  162.18   11.90
   1 -13   5  171.78   11.10
   1 -13   5  128.99   14.50
  -1  13  -5  161.38   11.70
  -1  13  -5  167.88   11.40
   2 -14  -5   10.80    5.80
  -2 -14   5    8.50    2.60
   2 -14  -5    9.80    3.10
   2  14  -5   14.20    3.80
  -2  14   5   13.80    2.20
  -2  14   5   12.30    1.90
   0 -14   5   64.99   11.80
   0 -14  -5   85.79    7.90
   0 -14   5   87.09    7.10
   0 -14  -5   73.19   12.20
   0  14  -5   93.19    7.20
   0  14   5   86.99    5.80
   0  14  -5   92.59    7.40
   0  14   5   90.29    6.90
   2 -14   5   97.39    7.70
  -2 -14  -5   92.19    8.30
  -2  14  -5  115.49    8.20
  -1 -15   5    4.80    2.40
   1 -15  -5    5.10    4.60
   1 -15  -5   13.90    4.00
  -1  15   5   10.30    2.40
   1  15  -5   10.70    3.00
  -1  15   5    8.10    1.40
   1  15  -5    9.70    2.70
   1 -15   5   34.00    4.10
  -1 -15  -5   19.30    6.80
  -1 -15  -5   29.40    5.00
  -1  15  -5   37.90   10.90
   1  15   5   26.90    3.80
  -1  15  -5   28.10    4.20
   1  15   5   22.60    2.40
   2 -16  -5   15.90    3.10
  -2 -16   5    4.50    3.00
   2 -16  -5    9.60    5.90
  -2  16   5    9.50    2.00
   2  16  -5   19.70    4.80
   0 -16  -5   15.90    3.70
   0 -16  -5   13.60    5.80
   0 -16   5   15.10    3.40
   0 -16   5   11.00    6.10
   0  16  -5   13.90    2.90
   0  16   5   20.80    3.40
   0  16  -5   19.30    3.40
   0  16   5   14.20    1.80
   1 -17  -5   25.70    4.50
  -1 -17   5   18.00    4.80
   1  17  -5   22.50    3.50
  -1  17   5   21.50    3.10
   1  17  -5   20.90    3.40
  -1 -17  -5    3.00    2.70
   1 -17   5    6.10    2.60
  -1 -17  -5   -0.30    4.50
   1 -17   5   -1.50    3.30
   1  17   5    4.50    2.10
  -1  17  -5    3.10    2.10
  -1  17  -5    2.30    7.10
   4   0  -6   28.60    5.30
   4   0  -6   49.30    7.20
  -4   0   6   42.40    4.50
   2   0  -6    9.00    3.30
  -2   0   6   10.40    1.60
   2   0  -6    5.80    1.60
   2   0  -6   12.30    3.00
   2   0  -6    8.20    1.70
   0   0   6 1390.16   84.39
   0   0  -6 1451.95   83.99
   0   0  -6 1531.95   85.89
   0   0  -6 1480.45   83.89
   0   0  -6 1425.06   83.89
  -2   0  -6   34.00    4.30
  -2   0  -6   41.60    4.50
   2   0   6   34.10    3.70
  -4   0  -6    3.80    2.10
   4   0   6    2.90    1.70
   3  -1  -6  124.99   11.30
  -3  -1   6  127.49    8.50
   3  -1  -6  113.29    8.40
  -3   1   6  129.89    8.40
   3   1  -6  125.99   10.90
   3   1  -6  130.59   11.20
   1  -1  -6  439.86   25.60
   1  -1  -6  455.35   26.60
  -1  -1   6  455.65   28.70
   1  -1  -6  402.66   25.70
   1  -1  -6  466.75   30.40
  -1   1   6  375.46   27.80
   1   1  -6  455.85   28.90
  -1   1   6  435.66   29.50
   1   1  -6  431.56   25.60
  -1   1   6  436.76   25.20
   1   1  -6  421.36   25.90
   1   1  -6  451.45   26.50
   1  -1   6   27.60    2.50
  -1  -1  -6   31.30    4.00
  -1  -1  -6   28.60    5.70
  -1  -1  -6   26.80    4.00
  -1  -1  -6   12.30    6.80
  -1   1  -6   28.80    5.50
   1   1   6   28.20    2.50
  -1   1  -6   22.90    3.10
  -1   1  -6   27.70    5.30
  -1   1  -6   18.20    4.50
  -1   1  -6   30.60    4.30
  -3  -1  -6   24.40    4.20
   3  -1   6   23.60    3.80
  -3   1  -6   24.80    4.10
   3   1   6   25.70    3.70
  -3   1  -6   18.30    3.60
   4  -2  -6   21.00    4.90
   4  -2  -6   15.70    4.80
  -4  -2   6   14.10    3.00
   4   2  -6    3.50    6.10
  -4   2   6   17.00    2.90
   4   2  -6   14.70    5.00
   2  -2  -6  135.69   10.70
  -2  -2   6  135.99    8.30
   2  -2  -6  119.89    8.70
   2  -2  -6  131.99    8.60
  -2   2   6  137.29    8.30
   2   2  -6  132.79   10.30
   2   2  -6  140.09    8.70
   2   2  -6  128.39    9.90
   0  -2   6  231.08   13.10
   0  -2  -6  184.88   15.60
   0  -2  -6  204.38   12.70
   0  -2  -6  209.38   12.60
   0  -2  -6  201.58   12.60
   0   2  -6  194.68   12.60
   0   2   6  200.68   13.10
   0   2   6  198.28   12.00
   0   2  -6  199.68   12.70
   0   2   6  211.18   16.20
   0   2  -6  205.18   12.60
   0   2  -6  207.48   12.70
  -2  -2  -6   34.60    4.40
  -2  -2  -6   32.60    4.20
   2  -2   6   32.20    3.60
  -2  -2  -6   24.10    3.70
  -2   2  -6   33.00    4.20
   2   2   6   32.30    3.40
  -2   2  -6   32.70    3.80
   4  -2   6    3.40    1.90
  -4  -2  -6    0.60    2.10
   4   2   6   -3.40    3.60
  -4   2  -6    2.00    1.80
   4   2   6    0.60    1.50
   3  -3  -6   90.49    9.00
   3  -3  -6   80.39    6.60
  -3  -3   6   73.39    6.00
   3   3  -6   80.69    8.80
   3   3  -6   71.39    8.10
  -3   3   6   75.79    5.70
   1  -3  -6  418.86   25.40
   1  -3  -6  401.26   25.50
  -1  -3   6  422.86   25.00
  -1  -3   6  445.56   27.40
   1  -3  -6  469.15   26.60
   1  -3  -6  443.06   31.10
   1   3  -6  467.25   26.50
  -1   3   6  404.66   28.10
  -1   3   6  438.96   30.80
   1   3  -6  433.96   26.10
   1   3  -6  439.36   25.50
  -1   3   6  447.56   25.10
   1   3  -6  395.76   27.10
  -1  -3  -6   23.30    2.70
   1  -3   6   23.70    2.40
  -1  -3  -6   27.40    3.30
  -1  -3  -6   30.60    3.60
  -1   3  -6   27.70    3.40
  -1   3  -6   28.90    3.30
  -1   3  -6   19.20    4.40
  -1   3  -6   25.30    3.10
  -1   3  -6   30.30    4.80
   3  -3   6    3.60    2.40
  -3  -3  -6    1.40    2.30
  -3   3  -6    1.50    2.30
   3   3   6   -0.40    1.60
  -3   3  -6    3.50    2.50
   4  -4  -6   11.20    2.80
  -4  -4   6    8.40    2.70
   4  -4  -6   13.80    4.30
   4   4  -6   13.90    4.80
  -4   4   6   13.90    2.60
   2  -4  -6   67.69   10.80
   2  -4  -6   64.09    5.80
   2  -4  -6   73.89    5.20
  -2  -4   6   76.89    5.20
   2  -4  -6   68.29    8.10
   2   4  -6   84.89    8.00
   2   4  -6   72.39    6.90
  -2   4   6   76.19    5.00
   2   4  -6   77.99    5.50
   0  -4  -6  402.86   23.40
   0  -4  -6  398.06   23.20
   0  -4  -6  417.16   26.10
   0  -4  -6  339.57   23.10
   0  -4  -6  385.96   28.20
   0  -4   6  412.06   24.40
   0   4   6  419.66   28.90
   0   4  -6  388.86   23.50
   0   4  -6  384.36   23.30
   0   4  -6  395.36   23.60
   0   4   6  391.46   22.80
   0   4  -6  374.76   23.20
   0   4   6  399.16   24.20
  -2  -4  -6   13.10    2.50
   2  -4   6    9.60    2.30
  -2  -4  -6    7.70    2.40
  -2   4  -6   15.50    2.60
   2   4   6    9.60    1.90
  -2   4  -6   10.00    2.60
  -4  -4  -6   22.50    3.80
   4  -4   6   33.60    3.90
   4   4   6   34.20    3.40
   3  -5  -6   26.50    4.10
  -3  -5   6   28.10    3.70
   3  -5  -6   22.70    4.60
   3   5  -6   24.50    5.20
   3   5  -6   25.30    4.80
  -3   5   6   32.10    3.20
   1  -5  -6  919.11   54.59
  -1  -5   6  821.92   50.69
   1  -5  -6  805.52   49.70
  -1  -5   6  904.91   50.89
   1  -5  -6  770.92   61.69
   1  -5  -6  813.42   49.30
  -1  -5   6  823.92   49.00
  -1   5   6  945.81   58.29
   1   5  -6  902.11   50.49
   1   5  -6  763.32   49.30
  -1   5   6  875.91   49.10
   1   5  -6  843.82   49.90
   1   5  -6  886.81   50.19
   1  -5   6    0.70    1.10
  -1  -5  -6    1.30    1.70
  -1  -5  -6    3.30    2.00
  -1  -5  -6    0.30    1.70
  -1  -5  -6   -5.20    5.00
   1  -5   6    0.90    2.00
  -1   5  -6    1.60    1.40
  -1   5  -6   -2.20    2.20
   1   5   6    0.70    1.00
  -1   5  -6    1.80    1.60
  -1   5  -6    1.30    1.40
   3  -5   6   26.10    4.20
   3   5   6   34.40    5.90
  -3   5  -6   28.50    4.50
   3   5   6   30.80    3.70
  -3   5  -6   28.30    3.80
  -4  -6   6    9.50    2.90
   4  -6  -6    6.80    2.50
  -4   6   6   12.80    2.40
   4   6  -6   11.10    4.40
   2  -6  -6  472.15   28.90
   2  -6  -6  433.76   35.90
   2  -6  -6  476.75   29.70
  -2  -6   6  484.65   29.10
   2   6  -6  518.15   30.80
   2   6  -6  514.85   29.30
  -2   6   6  534.75   29.00
   2   6  -6  512.25   30.90
   0  -6  -6  675.23   40.50
   0  -6  -6  600.94   37.90
   0  -6  -6  617.94   37.60
   0  -6   6  664.83   39.80
   0  -6  -6  668.93   41.80
   0   6  -6  655.83   38.20
   0   6   6  553.64   49.90
   0   6   6  641.84   39.20
   0   6  -6  680.83   38.30
   0   6   6  651.23   37.40
   0   6  -6  639.44   37.60
   0   6  -6  669.23   38.20
   2  -6   6   17.40    2.90
  -2  -6  -6   14.60    3.40
  -2  -6  -6   25.70    4.20
  -2   6  -6   19.40    4.50
  -2   6  -6   21.10    3.00
  -2   6  -6   24.70    3.90
   2   6   6   23.70    2.80
   3  -7  -6   42.90    6.90
  -3  -7   6   57.99    5.30
   3  -7  -6   52.89    5.80
   3   7  -6   62.39    7.70
  -3   7   6   64.19    4.70
   3   7  -6   52.39    6.50
   1  -7  -6  317.17   20.70
  -1  -7   6  366.26   23.40
  -1  -7   6  332.27   20.00
   1  -7  -6  317.27   19.90
   1  -7  -6  345.37   25.50
   1  -7  -6  317.47   24.60
   1  -7  -6  340.37   29.30
   1   7  -6  343.67   20.40
   1   7  -6  351.56   21.40
   1   7  -6  318.97   20.10
  -1   7   6  371.56   29.80
  -1   7   6  340.07   19.90
   1   7  -6  358.56   21.30
  -1  -7  -6  119.29   10.20
  -1  -7  -6  137.19    9.20
  -1  -7  -6  139.59    8.70
   1  -7   6  112.99   10.20
  -1  -7  -6  116.09   11.60
   1  -7   6  125.09   11.00
   1  -7   6  125.99    8.40
  -1   7  -6  145.59    9.10
   1   7   6  135.89    8.30
  -1   7  -6  140.79    9.10
  -1   7  -6  128.49    8.50
  -3  -7  -6    8.10    3.20
  -3   7  -6    4.90    2.20
  -3   7  -6    5.50    3.60
  -4  -8   6   23.40    3.80
  -4   8   6   24.90    3.50
   4   8  -6   26.90    5.40
  -2  -8   6  117.09    7.90
   2  -8  -6  110.19    9.20
   2  -8  -6  108.79   14.30
   2   8  -6  120.79    9.70
   2   8  -6  123.19    9.40
  -2   8   6   94.19    8.00
  -2   8   6  121.29    7.40
   0  -8  -6   93.29    7.20
   0  -8  -6  102.39   11.00
   0  -8  -6   88.39    6.40
   0  -8  -6  110.69   10.50
   0  -8   6   91.99    9.10
   0   8  -6   85.09    6.20
   0   8  -6   93.89    7.20
   0   8   6  105.59    6.30
   0   8  -6  103.99    7.30
   0   8  -6   98.89    7.10
  -2  -8  -6   12.80    2.90
  -2  -8  -6   11.60    3.40
   2  -8   6   11.50    2.60
  -2   8  -6    5.50    5.20
   2   8   6   14.80    2.40
  -2   8  -6   11.30    2.80
   3  -9  -6   18.90    3.40
  -3  -9   6   13.40    2.90
   3  -9  -6   11.20    7.20
   3   9  -6   15.90    3.80
   3   9  -6   23.60    5.00
  -3   9   6   19.10    2.50
   1  -9  -6  104.59   12.20
   1  -9  -6  114.89    8.50
   1  -9  -6  128.89   13.70
  -1  -9   6  109.79    7.50
  -1   9   6  105.79    7.20
   1   9  -6  120.79    8.10
   1   9  -6  116.99    9.00
   1   9  -6  108.79    7.30
   1   9  -6  118.29    8.80
  -1  -9  -6  285.57   16.30
   1  -9   6  266.47   20.20
   1  -9   6  275.37   16.40
  -1  -9  -6  246.58   21.00
  -1  -9  -6  281.07   17.20
   1  -9   6  238.98   19.20
  -1  -9  -6  260.37   20.20
   3  -9   6   34.50    4.30
  -3  -9  -6   31.20    4.50
  -3   9  -6   28.10    4.10
   3   9   6   36.30    3.40
  -2 -10   6  451.25   26.80
   2 -10  -6  428.56   27.30
   2 -10  -6  425.96   34.80
  -2  10   6  454.15   26.20
   2  10  -6  414.26   27.70
   2  10  -6  478.15   28.30
   0 -10   6   72.99    5.60
   0 -10   6   77.59   12.60
   0 -10  -6   73.59    6.60
   0 -10  -6   70.89   10.40
   0 -10  -6   77.19   10.90
   0  10  -6   87.29    6.50
   2 -10   6   27.90    4.00
  -2 -10  -6   30.50    5.00
  -2 -10  -6   35.50    4.00
  -2  10  -6   35.40    4.70
  -2  10  -6   19.10    7.20
   2  10   6   36.40    3.40
  -3 -11   6   23.70    3.90
   3 -11  -6   22.60    4.00
   3  11  -6   21.20    4.40
  -3  11   6   22.70    2.60
   1 -11  -6  129.89    9.80
  -1 -11   6  127.99    9.10
   1 -11  -6  134.39   15.10
  -1  11   6  121.59    8.60
   1  11  -6  130.99    9.30
   1  11  -6  127.49    9.70
   1  11  -6  134.19   10.10
  -1  11   6  131.89    8.20
   1 -11   6   68.39    5.70
  -1 -11  -6   62.29    5.60
  -1 -11  -6   54.19    9.80
  -1  11  -6   70.69    6.20
  -1  11  -6   74.09    6.30
   1  11   6   80.99    5.20
   3 -11   6   13.00    2.70
  -3  11  -6   13.30    2.80
   3  11   6   16.40    2.10
  -2 -12   6   79.19    6.40
   2 -12  -6   87.59    7.40
   2 -12  -6   86.09   13.20
  -2  12   6   65.69    5.60
   2  12  -6   72.39    7.00
   2  12  -6   85.39    8.00
  -2  12   6   86.89    5.50
   0 -12  -6  200.28   20.10
   0 -12   6  199.28   13.40
   0 -12  -6  204.68   14.30
   0  12  -6  221.98   14.00
   0  12  -6  218.58   14.10
   0  12   6  201.48   12.70
  -2 -12  -6   18.40    3.10
   2 -12   6   20.60    3.50
  -2 -12  -6   17.60    3.80
  -2  12  -6   22.90    7.90
   2  12   6   24.10    2.60
  -2  12  -6   25.20    4.10
   3 -13  -6   18.50    5.00
   3 -13  -6   29.30    8.40
   3  13  -6   39.30    5.20
  -3  13   6   29.70    3.00
   1 -13  -6    0.40    3.80
   1 -13  -6    3.70    3.00
  -1 -13   6    3.90    2.00
   1  13  -6    3.20    2.50
   1  13  -6    3.60    2.40
  -1  13   6    4.20    2.00
  -1  13   6    5.40    1.30
   1 -13   6  198.38   12.90
  -1 -13  -6  186.48   13.70
  -1  13  -6  199.78   13.40
  -1  13  -6  196.08   14.30
   2 -14  -6   27.80    4.40
  -2 -14   6   25.40    3.70
   2 -14  -6   30.20    8.50
  -2  14   6   26.70    3.00
  -2  14   6   30.90    2.70
   2  14  -6   36.30    5.10
   0 -14   6    2.80    4.50
   0 -14  -6    1.40    2.60
   0 -14   6    3.60    2.10
   0 -14  -6    1.60    3.70
   0  14  -6    3.20    2.30
   0  14   6    2.50    1.00
   0  14  -6    2.50    2.20
   2 -14   6   24.60    3.60
  -2  14  -6   23.40    3.80
   1 -15  -6    5.20    3.30
   1 -15  -6    6.20    5.00
  -1 -15   6    6.30    2.30
   1  15  -6    1.90    2.00
  -1  15   6    6.90    2.10
   1  15  -6    7.00    3.00
  -1  15   6    5.70    1.20
   1 -15   6   40.70    4.70
  -1 -15  -6   38.60    5.30
   1  15   6   44.70    3.40
  -1  15  -6   49.50    5.00
  -1  15  -6   34.80   10.60
   0 -16  -6    8.90    3.30
   0 -16  -6    2.40    3.70
   0 -16   6    9.00    2.50
   0 -16   6    4.60    4.60
   0  16  -6    8.30    2.60
   0  16   6    7.80    2.20
   0  16   6    7.30    1.30
   0  16  -6    6.50    2.30
  -1 -17   6   -2.60    2.40
  -1 -17   6   -0.30    4.10
   1 -17  -6    1.10    3.40
   1 -17  -6    3.80    4.10
   1  17  -6    4.40    1.90
  -1  17   6    3.90    2.00
   1  17  -6    5.40    2.60
  -4   0   7    0.20    2.10
   4   0  -7   -0.50    3.50
  -2   0   7    0.00    0.90
   2   0  -7   -0.40    1.30
   2   0  -7   -1.20    2.90
   2   0  -7   -0.30    2.40
   0   0  -7    2.80    2.30
   0   0   7    1.30    1.30
   0   0  -7    0.80    1.10
   0   0  -7    1.60    1.30
   0   0  -7   -0.70    2.20
   0   0  -7   -0.80    1.40
   2   0   7   -0.30    1.30
  -2   0  -7    1.80    2.30
  -2   0  -7   -1.70    2.00
   3  -1  -7   22.20    5.10
   3  -1  -7   31.10    5.50
  -3  -1   7   29.80    3.40
   3   1  -7   26.90    5.40
  -3   1   7   29.70    3.30
   3   1  -7   36.20    6.50
  -1  -1   7  276.97   19.70
   1  -1  -7  310.17   18.20
   1  -1  -7  302.57   22.10
  -1  -1   7  245.38   19.70
   1  -1  -7  306.27   18.40
   1  -1  -7  272.07   17.20
  -1  -1   7  292.87   16.70
   1   1  -7  296.27   17.50
  -1   1   7  247.48   19.60
   1   1  -7  313.27   18.40
  -1   1   7  284.17   16.70
   1   1  -7  277.97   17.50
  -1   1   7  286.27   21.40
   1   1  -7  297.67   20.40
  -1  -1  -7  390.86   22.40
   1  -1   7  352.86   21.50
  -1  -1  -7  338.57   26.40
  -1  -1  -7  382.66   22.00
  -1   1  -7  376.46   22.40
  -1   1  -7  313.17   26.80
  -1   1  -7  358.66   22.30
   1   1   7  379.96   21.60
  -1   1  -7  375.16   22.00
   3  -1   7   28.20    3.80
  -3  -1  -7   16.00    3.40
  -3   1  -7   25.30    4.00
   3   1   7   26.40    3.60
  -3   1  -7   21.70    3.90
  -4  -2   7   97.99    8.00
   4  -2  -7  115.69   10.10
  -4   2   7  108.99    7.90
   4   2  -7  123.29   10.70
  -2  -2   7  124.79    7.80
   2  -2  -7  113.49    9.10
   2  -2  -7  116.39   11.00
   2  -2  -7  126.59    8.20
   2   2  -7  113.79    9.40
   2   2  -7  130.39    8.30
   2   2  -7  141.59   10.90
  -2   2   7  126.09    7.80
   0  -2  -7  290.17   27.40
   0  -2  -7  332.57   20.30
   0  -2  -7  338.97   20.30
   0  -2  -7  348.87   20.50
   0  -2   7  380.46   20.90
   0   2  -7  340.97   20.30
   0   2   7  344.87   19.80
   0   2  -7  320.67   20.20
   0   2  -7  341.17   20.50
   0   2  -7  337.47   20.50
   0   2   7  330.17   24.40
   0   2   7  339.07   20.70
  -2  -2  -7   11.20    2.90
  -2  -2  -7    8.30    2.90
   2  -2   7   12.60    2.50
  -2   2  -7    8.50    2.60
  -2   2  -7    7.60    2.40
   2   2   7   14.10    2.40
  -3  -3   7   27.50    3.50
   3  -3  -7   22.40    5.20
   3  -3  -7   26.90    3.70
   3   3  -7   26.20    5.30
  -3   3   7   26.60    3.10
   3   3  -7   37.50    6.50
   1  -3  -7  130.19    9.30
   1  -3  -7  115.39   13.00
   1  -3  -7  144.29    8.80
   1  -3  -7  142.49   13.90
  -1  -3   7  126.49    7.40
  -1  -3   7  120.59    8.90
   1   3  -7  126.29    9.10
  -1   3   7  123.89    8.00
   1   3  -7  125.79    8.20
  -1   3   7  103.89   11.40
   1   3  -7  125.39    8.70
   1   3  -7  110.49    7.80
  -1   3   7  122.89   13.10
  -1  -3  -7  514.75   28.40
   1  -3   7  472.45   27.80
  -1  -3  -7  393.66   33.60
  -1  -3  -7  507.15   28.70
  -1   3  -7  494.35   28.60
  -1   3  -7  436.86   29.50
  -1   3  -7  467.65   29.40
   1   3   7  483.05   27.80
  -1   3  -7  483.35   28.20
   3  -3   7    6.00    2.40
  -3  -3  -7    1.20    2.50
  -3   3  -7    2.00    2.30
   3   3   7    4.20    1.90
  -3   3  -7    3.10    2.70
  -4  -4   7    0.30    2.10
   4  -4  -7    2.90    3.50
   4   4  -7    0.30    3.70
  -4   4   7    0.50    1.70
   2  -4  -7   16.40    2.80
   2  -4  -7   15.10    2.30
  -2  -4   7   15.60    2.20
   2  -4  -7   10.40    6.20
   2  -4  -7   20.40    4.30
   2   4  -7   19.20    3.00
   2   4  -7   17.20    3.40
   2   4  -7   16.10    3.50
  -2   4   7   18.80    2.00
   0  -4  -7  631.94   36.70
   0  -4  -7  645.24   39.90
   0  -4  -7  567.04   42.20
   0  -4  -7  644.34   36.80
   0  -4   7  646.64   37.90
   0   4   7  619.94   42.70
   0   4  -7  602.04   36.80
   0   4  -7  633.64   36.70
   0   4  -7  623.24   36.90
   0   4   7  627.84   37.40
   0   4  -7  638.04   37.10
  -2  -4  -7   77.19    7.50
   2  -4   7   76.49    6.10
  -2  -4  -7   83.99    7.20
  -2   4  -7   84.99    7.10
  -2   4  -7   75.79    6.40
   2   4   7   82.09    6.00
  -3  -5   7   44.30    4.60
   3  -5  -7   50.49    6.80
   3   5  -7   54.59    7.60
  -3   5   7   49.70    4.20
   3   5  -7   48.40    6.50
   1  -5  -7  121.89   12.70
   1  -5  -7  111.49    8.10
  -1  -5   7  115.99    7.30
   1  -5  -7  134.59    9.40
  -1  -5   7  143.49   10.60
   1   5  -7  127.09    9.20
   1   5  -7  126.59    8.80
   1   5  -7  118.59    7.90
  -1   5   7  120.99    7.50
   1   5  -7  110.49    7.80
  -1  -5  -7  258.67   18.40
  -1  -5  -7  331.07   18.70
  -1  -5  -7  279.37   35.50
   1  -5   7  268.37   19.50
   1  -5   7  277.07   18.00
  -1   5  -7  331.07   18.70
  -1   5  -7  332.07   18.70
   1   5   7  320.17   18.20
  -1   5  -7  318.57   19.00
   3  -5   7   34.20    4.90
  -3   5  -7   34.30    5.20
  -3   5  -7   20.90    3.70
   3   5   7   30.40    3.80
   4  -6  -7   24.80    7.40
  -4  -6   7   34.90    4.30
  -4   6   7   35.80    3.60
   4   6  -7   51.59    6.70
   2  -6  -7   39.90    3.30
   2  -6  -7   33.10    5.80
   2  -6  -7   38.70    4.40
  -2  -6   7   42.90    3.70
   2   6  -7   42.60    4.10
   2   6  -7   38.40    5.30
   2   6  -7   50.79    6.40
   0  -6  -7  158.88   10.30
   0  -6  -7  122.69    9.20
   0  -6   7  146.79   10.80
   0  -6  -7  125.69    9.10
   0  -6  -7  133.49   11.20
   0   6   7  142.59    8.50
   0   6  -7  140.69    9.30
   0   6  -7  139.89    9.40
   0   6  -7  141.09    9.40
   0   6   7  129.19   10.00
  -2  -6  -7   39.60    5.00
  -2  -6  -7   30.80    4.60
   2  -6   7   39.00    3.90
  -2   6  -7   39.10    5.30
   2   6   7   40.00    3.70
  -2   6  -7   39.50    5.00
  -2   6  -7   30.00    6.10
  -3  -7   7   93.29    7.30
   3  -7  -7   89.59    7.50
   3  -7  -7   71.99    8.90
   3   7  -7  108.59    9.80
  -3   7   7  111.29    6.90
   3   7  -7   95.59    9.00
  -1  -7   7  134.19    8.80
  -1  -7   7  153.08   12.30
   1  -7  -7  126.59    9.70
   1  -7  -7  161.18   15.00
   1  -7  -7  173.38   10.40
   1   7  -7  136.19    9.20
   1   7  -7  135.29    9.50
   1   7  -7  149.99   10.50
  -1   7   7  144.19    8.90
   1   7  -7  143.79   10.40
  -1  -7  -7  292.87   17.30
  -1  -7  -7  260.07   17.40
   1  -7   7  255.47   19.40
   1  -7   7  245.78   16.80
  -1   7  -7  285.07   17.70
   1   7   7  293.47   16.80
  -1   7  -7  308.87   17.60
  -1   7  -7  285.17   17.10
   3  -7   7    4.80    2.20
  -3  -7  -7    0.80    2.50
   3   7   7    3.80    1.50
  -3   7  -7    3.20    2.60
  -3   7  -7    5.20    2.60
   2  -8  -7  158.58   14.20
   2  -8  -7  188.68   12.80
  -2  -8   7  190.98   12.00
   2  -8  -7  204.98   20.30
  -2   8   7  191.48   11.60
   2   8  -7  197.78   13.80
   2   8  -7  187.08   13.60
   0  -8  -7  231.18   19.00
   0  -8  -7  218.28   17.60
   0  -8  -7  207.38   14.30
   0  -8   7  217.68   16.70
   0  -8  -7  200.48   13.60
   0   8  -7  228.08   14.50
   0   8  -7  240.38   14.60
   0   8   7  238.48   13.50
   0   8  -7  239.08   14.40
   0   8  -7  209.98   13.50
  -2  -8  -7  203.18   15.20
  -2  -8  -7  253.07   15.30
   2  -8   7  215.08   14.70
  -2   8  -7  247.78   18.20
  -2   8  -7  254.17   15.80
   3  -9  -7    2.20    4.90
  -3  -9   7    1.90    2.10
   3  -9  -7    2.90    6.10
   3  -9  -7    2.40    2.50
   3   9  -7    1.50    3.90
   3   9  -7    2.30    3.70
  -3   9   7    3.20    1.50
  -1  -9   7  324.47   25.10
   1  -9  -7  335.27   21.90
  -1  -9   7  343.17   21.10
  -1   9   7  385.46   21.20
   1   9  -7  334.47   21.00
   1   9  -7  357.16   21.70
   1   9  -7  391.36   22.90
   1   9  -7  355.56   22.50
  -1  -9  -7   44.90    5.20
  -1  -9  -7   53.59    4.50
  -1  -9  -7   38.80    7.10
   1  -9   7   40.20    4.10
   1  -9   7   46.40    8.80
  -1   9  -7   54.29    5.30
  -1   9  -7   54.79    5.10
   1   9   7   53.39    4.00
  -3  -9  -7    1.60    2.30
   3  -9   7    0.40    1.70
  -3   9  -7    0.30    2.20
   2 -10  -7   97.69   14.20
   2 -10  -7   85.99    7.40
  -2 -10   7   82.49    6.60
   2  10  -7   76.79    7.60
   2  10  -7   98.99    8.70
  -2  10   7   91.79    6.00
   0 -10   7  169.08   11.00
   0 -10  -7  179.28   12.20
   0 -10  -7  172.98   22.80
   0 -10  -7  151.98   16.20
   0 -10   7  166.38   15.10
   0  10  -7  183.28   12.20
   0  10  -7  200.18   12.30
  -2 -10  -7   23.40    3.70
   2 -10   7   20.20    3.40
   2  10   7   29.20    3.10
  -2  10  -7   29.80    4.50
  -2  10  -7   18.10    7.60
  -3 -11   7   66.99    6.00
   3 -11  -7   67.99    6.20
  -3  11   7   74.89    5.10
   3  11  -7   70.89    7.60
  -1 -11   7  508.85   33.40
   1 -11  -7  620.14   42.10
   1 -11  -7  555.24   34.20
  -1  11   7  551.24   33.00
   1  11  -7  587.34   34.80
   1  11  -7  569.54   34.60
   1  11  -7  566.64   33.90
  -1 -11  -7  128.49    9.30
  -1 -11  -7  133.99   10.50
   1 -11   7  125.39    9.30
   1  11   7  157.48    9.20
  -1  11  -7  145.49   10.40
  -1  11  -7  156.88   10.50
   2 -12  -7   25.00    4.30
   2 -12  -7   26.50   11.50
  -2  12   7   25.50    2.70
   2  12  -7   24.40    4.00
   0 -12  -7   15.00    5.70
   0 -12  -7   20.90    3.80
   0 -12   7   22.60    3.20
   0  12  -7   28.90    4.40
   0  12   7   25.20    2.50
   0  12  -7   18.40    3.40
   2 -12   7   57.89    5.20
  -2  12  -7   73.29    6.20
   2  12   7   60.39    4.70
  -2  12  -7   78.19   12.60
  -1 -13   7   57.69    5.10
   1 -13  -7   64.19   11.30
   1 -13  -7   61.19    6.20
  -1  13   7   51.99    4.80
  -1  13   7   59.19    4.30
   1  13  -7   60.59    6.50
   1  13  -7   56.69    5.40
   1 -13   7   12.30    2.40
  -1 -13  -7    9.50    5.20
  -1 -13  -7    9.80    3.20
  -1  13  -7   16.30    7.50
  -1  13  -7   13.70    3.60
  -2 -14   7    4.10    2.10
   2 -14  -7    4.40    2.50
   2 -14  -7    0.90    4.60
  -2  14   7    6.10    1.40
   2  14  -7    5.50    2.90
   0 -14  -7   12.00    6.30
   0 -14  -7   18.40    5.50
   0 -14   7   10.00    7.10
   0  14  -7   16.00    4.90
   2 -14   7   27.30    3.70
  -2 -14  -7   22.40    4.10
  -2  14  -7   38.50    4.40
   1 -15  -7   43.80    5.20
   1 -15  -7   47.30    9.40
  -1 -15   7   40.50    4.30
  -1  15   7   40.80    3.20
   1  15  -7   41.20    4.40
  -1  15   7   32.80    3.70
   1  15  -7   45.20    5.20
  -1 -15  -7    4.60    2.90
  -1 -15  -7   -0.50    2.90
   1 -15   7    4.90    2.50
  -1  15  -7    9.20   10.30
   1  15   7    3.10    1.00
  -1  15  -7    2.80    2.20
   0 -16  -7    6.30    2.70
   0 -16   7    2.40    4.00
   0 -16  -7    2.10    3.80
   0  16   7    7.20    2.10
   0  16  -7    4.50    2.30
   0  16  -7    8.90    2.50
   0  16   7    6.70    1.20
  -4   0   8  193.18   12.80
   4   0  -8  198.68   14.70
  -2   0   8  149.99    9.20
   2   0  -8  147.49    9.60
   2   0  -8  138.79   10.60
   2   0  -8  157.68   11.80
   0   0  -8  364.76   21.50
   0   0  -8  367.96   21.40
   0   0   8  331.57   21.50
   0   0  -8  357.86   23.40
   0   0  -8  355.16   23.30
   0   0   8  348.87   20.60
   0   0  -8  357.56   21.40
   2   0   8   96.99    7.20
  -2   0  -8   95.59    7.90
  -2   0  -8  105.79    8.20
   3  -1  -8  140.29   11.20
  -3  -1   8  130.29    9.00
  -3   1   8  138.69    9.00
   3   1  -8  130.09   11.20
   1  -1  -8   27.30    4.10
   1  -1  -8   21.30    3.00
  -1  -1   8   20.70    1.70
   1   1  -8   24.90    3.60
   1   1  -8   18.40    3.10
   1   1  -8   21.70    2.90
  -1   1   8   19.50    1.70
   1   1  -8   20.00    2.70
  -1  -1  -8   74.79    6.20
  -1  -1  -8   79.09    6.00
   1   1   8   72.29    5.00
  -1   1  -8   76.19    6.30
  -1   1  -8   68.49    7.80
  -1   1  -8   60.19    8.50
  -1   1  -8   73.99    5.90
   3  -1   8   13.40    2.60
  -3  -1  -8    7.40    3.00
  -3   1  -8    9.30    2.90
  -3   1  -8   10.30    3.40
   3   1   8   12.70    2.80
   4  -2  -8   61.69    7.40
  -4  -2   8   60.79    5.40
  -4   2   8   57.39    5.10
   4   2  -8   67.99    7.60
   2  -2  -8   53.99    6.80
  -2  -2   8   57.69    4.10
   2  -2  -8   55.49    4.60
   2  -2  -8   55.49    5.40
   2   2  -8   54.29    5.90
  -2   2   8   56.09    4.10
   2   2  -8   66.19    6.60
   2   2  -8   56.89    4.80
   0  -2  -8   51.49    5.00
   0  -2  -8   53.19    4.20
   0  -2  -8   53.69    4.50
   0  -2   8   44.50    5.10
   0  -2   8   56.09    4.60
   0   2   8   54.29    3.50
   0   2  -8   55.69    4.40
   0   2  -8   50.79    4.00
   0   2  -8   54.39    4.60
  -2  -2  -8   78.59    7.20
  -2  -2  -8   83.09    7.20
  -2   2  -8   80.49    7.30
  -2   2  -8   79.79    6.80
   2   2   8   81.39    6.10
  -3  -3   8  102.89    7.30
   3  -3  -8  108.09    9.30
   3  -3  -8   85.29    9.70
  -3   3   8   98.89    7.00
   3   3  -8  106.19    9.70
   3   3  -8   99.59    9.70
  -1  -3   8   81.89    4.90
   1  -3  -8   86.09   10.70
   1  -3  -8   77.29    5.80
   1  -3  -8   79.79    6.90
  -1   3   8   81.59    5.10
   1   3  -8   69.09    5.40
   1   3  -8   87.89    6.90
   1   3  -8   73.29    6.10
   1   3  -8   81.79    5.90
  -1  -3  -8  469.55   27.00
   1  -3   8  404.46   26.20
  -1  -3  -8  451.25   27.30
  -1   3  -8  454.15   26.90
   1   3   8  456.35   26.40
  -1   3  -8  463.55   27.30
  -1   3  -8  439.16   27.70
   3  -3   8    1.60    2.50
  -3  -3  -8    2.90    3.40
   3   3   8    3.40    2.10
  -3   3  -8    3.00    3.10
   4  -4  -8    8.80    3.70
  -4  -4   8    5.20    2.30
  -4   4   8    7.60    2.00
   4   4  -8    7.40    3.80
   2  -4  -8    5.40    2.30
   2  -4  -8   11.60    4.00
   2  -4  -8    7.10    2.50
  -2  -4   8   12.30    1.80
   2  -4  -8    6.60    1.80
   2  -4  -8    4.40    4.70
   2   4  -8   11.80    3.60
   2   4  -8   10.60    3.10
  -2   4   8   11.00    1.80
   2   4  -8    8.20    2.00
   0  -4   8   36.50    4.20
   0  -4  -8   33.90    3.30
   0  -4  -8   37.30    3.60
   0  -4  -8   39.50    6.20
   0   4  -8   34.80    4.00
   0   4  -8   36.60    3.70
   0   4   8   41.40    3.90
   0   4  -8   37.30    3.70
   0   4   8   38.60    2.90
   0   4  -8   36.80    3.70
  -2  -4  -8    5.00    3.10
   2  -4   8    9.80    2.20
  -2   4  -8    5.90    2.70
   2   4   8    8.40    2.10
  -2   4  -8    6.90    2.80
   3  -5  -8    7.30    4.20
   3  -5  -8    6.70    3.30
  -3  -5   8    6.50    2.30
   3   5  -8    5.60    3.70
  -3   5   8    4.90    1.70
   3   5  -8    7.60    3.60
   1  -5  -8    5.20    2.30
   1  -5  -8    0.60    3.50
   1  -5  -8    2.00    1.40
  -1  -5   8    6.70    2.60
   1  -5  -8    0.70    1.60
   1   5  -8    2.10    1.50
   1   5  -8    2.00    1.90
   1   5  -8    1.60    1.90
   1   5  -8    2.20    1.50
  -1   5   8    1.90    0.80
   1  -5   8   47.40    3.80
  -1  -5  -8   55.19    5.00
  -1   5  -8   49.20    4.90
  -1   5  -8   53.69    4.80
   1   5   8   49.50    3.90
  -1   5  -8   54.19    5.20
  -3  -5  -8    3.50    3.10
   3  -5   8    4.60    2.00
  -3   5  -8    3.90    2.70
   3   5   8    4.80    2.00
  -3   5  -8    2.90    2.10
  -4  -6   8    5.30    2.30
   4  -6  -8    7.80    4.40
  -4   6   8    8.90    2.10
   4   6  -8    9.20    3.80
   2  -6  -8   27.00    3.80
   2  -6  -8   16.30    6.90
   2  -6  -8   40.10    6.30
   2  -6  -8   27.90    2.90
  -2  -6   8   26.10    2.90
  -2   6   8   34.10    2.80
   2   6  -8   35.40    4.90
   2   6  -8   38.00    3.70
   2   6  -8   27.60    5.00
   0  -6  -8   49.50    4.20
   0  -6   8   45.70    5.50
   0  -6  -8   39.40    6.80
   0  -6  -8   38.40    4.20
   0   6  -8   49.40    4.20
   0   6   8   47.20    3.40
   0   6  -8   45.30    4.40
   0   6  -8   49.20    4.60
   0   6  -8   46.50    4.40
   0   6   8   43.90    5.00
   2  -6   8  219.88   14.90
  -2  -6  -8  255.97   15.90
   2   6   8  238.28   14.80
  -2   6  -8  252.07   16.10
  -2   6  -8  227.28   15.10
   3  -7  -8   44.60    7.20
  -3  -7   8   61.09    5.20
   3  -7  -8   45.90    5.20
  -3   7   8   65.39    4.60
   3   7  -8   41.40    6.40
   3   7  -8   63.49    7.50
   1  -7  -8   60.29    4.70
   1  -7  -8   62.69    5.40
   1  -7  -8   65.49    7.40
   1  -7  -8   68.09   10.30
  -1  -7   8   60.39    7.30
   1   7  -8   69.09    6.30
   1   7  -8   64.39    6.20
  -1   7   8   64.89    4.40
   1   7  -8   62.89    4.90
   1   7  -8   64.89    5.20
  -1  -7  -8  112.59    9.10
  -1  -7  -8  134.59    9.30
  -1   7  -8  134.09    9.00
  -1   7  -8  138.89   11.60
   1   7   8  134.59    8.60
  -1   7  -8  145.19    9.90
  -3  -7  -8   27.80    4.50
   3  -7   8   30.80    3.70
  -3   7  -8   31.30    4.50
   3   7   8   34.30    3.40
   2  -8  -8   44.30    4.80
   2  -8  -8   45.60   11.60
  -2  -8   8   45.00    3.90
   2  -8  -8   37.90    6.40
   2   8  -8   47.20    6.20
  -2   8   8   44.20    3.60
   2   8  -8   43.60    5.70
   0  -8  -8   15.90    2.60
   0  -8  -8   15.30    3.10
   0  -8  -8   14.50    5.20
   0  -8  -8   10.40    2.00
   0  -8   8   12.30    3.70
   0   8  -8   10.20    2.10
   0   8  -8   12.30    2.60
   0   8  -8   17.70    2.90
   0   8   8   14.80    2.20
   0   8  -8   16.30    3.00
   2  -8   8   14.60    2.60
  -2  -8  -8   11.20    3.00
   2   8   8   18.50    2.70
  -2   8  -8   15.30    3.60
  -2   8  -8   21.40    7.30
  -3  -9   8  112.99    8.40
   3  -9  -8  108.99    8.50
   3   9  -8  132.79   10.60
  -3   9   8  121.69    7.90
   3   9  -8  118.29   10.00
   1  -9  -8  363.26   22.70
   1  -9  -8  311.87   21.10
   1  -9  -8  371.86   28.40
   1   9  -8  360.86   22.10
   1   9  -8  319.97   20.30
   1   9  -8  345.57   21.90
   1   9  -8  330.57   20.90
  -1   9   8  330.07   20.20
  -1  -9  -8  178.68   15.70
  -1  -9  -8  194.98   12.70
   1   9   8  194.38   12.20
  -1   9  -8  200.68   13.50
  -1   9  -8  203.88   13.30
  -3  -9  -8    0.50    2.10
  -3   9  -8    5.60    2.60
   3   9   8    5.30    1.50
  -2 -10   8   47.90    4.50
   2 -10  -8   43.00   10.60
   2 -10  -8   42.20    7.00
   2 -10  -8   47.00    5.20
   2  10  -8   41.90    5.50
   2  10  -8   52.79    6.50
  -2  10   8   50.29    3.80
   0 -10  -8  241.38   16.60
   0 -10  -8  257.97   22.30
   0  10  -8  266.57   16.80
   0  10  -8  259.47   16.80
   2 -10   8    8.90    3.60
  -2 -10  -8    8.80    2.60
  -2  10  -8    8.00    2.80
  -2  10  -8    9.60    8.70
   3 -11  -8   14.20    4.00
  -3  11   8   16.70    2.20
   3  11  -8   19.10    4.20
   1 -11  -8   70.79   11.90
   1 -11  -8   62.59    6.30
   1 -11  -8   65.69    7.50
  -1 -11   8   67.69    5.10
  -1  11   8   66.59    4.80
   1  11  -8   74.19    7.10
   1  11  -8   71.99    6.00
   1  11  -8   60.69    6.30
  -1 -11  -8   65.49    5.50
  -1 -11  -8   58.99    6.60
  -1  11  -8   73.89    6.70
  -1  11  -8   74.79    7.60
   1  11   8   79.19    5.40
   2 -12  -8   74.29   12.40
   2 -12  -8   55.89    8.10
  -2 -12   8   57.49    5.10
   2 -12  -8   58.99    5.80
   2  12  -8   48.20    5.60
  -2  12   8   60.19    4.40
   2  12  -8   71.89    7.20
   0 -12  -8   12.90    5.60
   0 -12  -8   22.80    4.20
   0  12  -8   23.90    4.20
   0  12  -8   28.40    4.30
   0  12   8   23.10    2.50
  -2 -12  -8    4.90    3.20
   2 -12   8    2.50    1.70
   2  12   8    4.10    1.30
  -2  12  -8    2.70    2.60
   1 -13  -8   12.80    4.90
   1 -13  -8    7.60    3.40
   1  13  -8   10.10    3.20
  -1  13   8    7.70    2.80
  -1  13   8   11.40    2.40
  -1 -13  -8   13.10    3.60
  -1 -13  -8    8.40    4.40
  -1  13  -8   11.80    3.00
  -1  13  -8   15.30    9.40
   2 -14  -8   16.00    3.10
   2 -14  -8   11.30    5.70
   2  14  -8   15.40    3.40
  -2  14   8   15.60    2.00
   0 -14  -8   32.90    4.90
   0 -14   8   26.70    7.70
   0 -14  -8   37.70    8.50
   0  14   8   40.50    3.20
   0  14  -8   44.00    4.90
   0  14  -8   41.40    4.90
   1 -15  -8    6.00    5.00
   1 -15  -8    2.20    2.40
  -1 -15   8    4.70    4.50
   1  15  -8    7.00    2.70
  -1  15   8    7.50    1.90
  -1  15   8    5.20    1.20
   1  15  -8    7.80    2.50
  -1  15  -8   11.50    3.00
   1  15   8    6.70    1.30
  -1  15  -8    5.90   11.60
   0 -16  -8   12.80    3.60
   0 -16  -8   10.00    5.50
   0  16   8   15.50    2.70
   0  16  -8   12.30    2.70
   0  16  -8   15.00    3.00
   4   0  -9   -0.40    3.10
  -4   0   9   -0.50    1.80
  -2   0   9    0.30    1.00
   2   0  -9    1.90    2.50
   2   0  -9    0.20    2.10
   0   0  -9    1.40    1.70
   0   0   9    0.70    0.60
   0   0  -9    1.20    1.20
   0   0  -9   -1.80    3.20
   0   0  -9   -1.20    1.60
  -2   0  -9    2.10    2.90
  -2   0  -9   -1.30    2.40
   2   0   9    0.80    1.50
   3  -1  -9  376.16   26.80
  -3  -1   9  392.06   23.90
   3  -1  -9  418.66   25.80
  -3   1   9  400.56   23.90
   3   1  -9  364.96   26.60
   3   1  -9  429.16   26.00
   1  -1  -9  330.57   20.30
   1  -1  -9  349.77   21.60
  -1  -1   9  354.36   19.70
   1  -1  -9  348.47   20.50
  -1   1   9  328.57   19.80
   1   1  -9  308.47   20.10
   1   1  -9  317.87   20.50
   1   1  -9  352.96   20.60
   1   1  -9  355.16   21.60
   1  -1   9   15.70    2.10
  -1  -1  -9   22.10    3.40
  -1  -1  -9   17.40    3.20
  -1   1  -9   19.80    3.20
  -1   1  -9   20.60    3.40
   1   1   9   16.60    2.10
  -3  -1  -9   21.60    4.10
   3  -1   9   23.20    3.40
  -3   1  -9   27.30    4.60
   3   1   9   26.40    3.50
  -3   1  -9   16.50    3.50
   4  -2  -9   42.50    6.90
  -4  -2   9   39.50    4.30
  -4   2   9   44.70    4.10
   4   2  -9   38.90    5.90
   2  -2  -9  215.28   14.60
  -2  -2   9  224.48   13.20
   2  -2  -9  216.98   15.90
   2  -2  -9  209.38   14.20
   2   2  -9  205.98   14.60
   2   2  -9  235.88   13.90
  -2   2   9  219.88   13.40
   2   2  -9  214.08   15.60
   0  -2  -9   47.70    4.50
   0  -2  -9   29.20   10.00
   0  -2   9   34.60    5.10
   0  -2   9   38.80    4.00
   0  -2  -9   48.30    3.80
   0  -2  -9   48.30    4.40
   0   2  -9   46.60    4.50
   0   2  -9   47.70    4.50
   0   2  -9   43.40    4.00
   0   2   9   47.50    3.20
   0   2  -9   43.80    3.60
  -2  -2  -9  172.98   12.60
  -2  -2  -9  172.08   12.50
   2  -2   9  165.88   11.20
  -2   2  -9  186.68   12.60
  -2   2  -9  183.38   12.20
   2   2   9  170.28   11.30
   3  -3  -9  153.08   13.70
  -3  -3   9  166.98   11.00
   3  -3  -9  173.58   12.60
   3   3  -9  153.58   13.30
   3   3  -9  178.08   13.10
  -3   3   9  169.88   10.80
   1  -3  -9   19.10    3.50
   1  -3  -9   13.00    5.40
   1  -3  -9   13.00    2.20
  -1  -3   9   16.20    1.50
   1   3  -9   15.60    2.50
  -1   3   9   14.10    1.60
   1   3  -9   16.70    2.90
   1   3  -9   11.80    2.30
   1   3  -9   16.40    3.20
  -1  -3  -9   64.59    5.90
   1  -3   9   56.29    4.40
  -1  -3  -9   67.79    6.10
  -1   3  -9   65.39    5.80
  -1   3  -9   56.99   10.70
   1   3   9   60.39    4.60
  -1   3  -9   67.89    6.10
   3  -3   9    2.40    1.70
  -3  -3  -9    3.90    3.10
   3   3   9    1.80    1.80
  -3   3  -9    4.60    2.60
  -3   3  -9    4.30    2.30
   4  -4  -9   20.20    4.40
  -4  -4   9   19.60    3.20
   4   4  -9   20.10    4.50
  -4   4   9   17.70    2.80
   2  -4  -9   68.69    7.70
  -2  -4   9   65.59    4.90
   2   4  -9   63.89    7.10
  -2   4   9   67.79    4.80
   2   4  -9   76.19    5.80
   2   4  -9   70.59    7.00
   0  -4  -9  243.58   18.70
   0  -4   9  231.58   16.00
   0  -4  -9  212.98   15.40
   0  -4  -9  246.28   15.10
   0   4  -9  232.98   15.00
   0   4   9  240.28   14.30
   0   4  -9  255.97   15.20
   0   4  -9  239.18   15.20
   0   4  -9  259.37   15.50
   2  -4   9   13.30    2.40
  -2  -4  -9   16.80    4.00
  -2   4  -9   15.30    3.50
   2   4   9   13.30    2.30
  -2   4  -9   12.20    3.10
   3  -5  -9   42.30    6.90
  -3  -5   9   42.80    4.40
   3   5  -9   39.30    6.50
  -3   5   9   47.40    4.00
   3   5  -9   43.90    6.70
   1  -5  -9   44.40    5.00
  -1  -5   9   43.00    5.60
   1  -5  -9   35.20    3.60
   1  -5  -9   38.10    8.50
   1   5  -9   36.90    3.80
   1   5  -9   36.00    3.70
   1   5  -9   37.30    4.50
   1   5  -9   39.40    4.80
  -1   5   9   37.40    2.90
  -1   5  -9   66.09    5.80
  -1   5  -9   58.19    9.00
  -1   5  -9   68.29    6.30
  -3  -5  -9    8.80    3.30
   3  -5   9    7.40    2.00
   3   5   9    6.70    1.80
  -3   5  -9    8.20    2.40
  -3   5  -9    6.90    2.90
  -2  -6   9   25.50    2.80
   2  -6  -9   20.10    7.90
   2  -6  -9   35.40    6.10
   2  -6  -9   25.60    2.90
   2   6  -9   29.50    3.70
  -2   6   9   27.30    2.70
   2   6  -9   25.00    4.90
   0  -6  -9   58.69    8.60
   0  -6  -9   57.69    5.90
   0  -6  -9   64.69    5.30
   0   6  -9   71.69    6.00
   0   6  -9   61.29    5.40
   0   6  -9   67.79    5.50
   0   6  -9   63.79    5.50
   0   6   9   69.09    4.60
  -2  -6  -9    7.70    3.30
   2  -6   9   12.50    2.40
   2   6   9   14.60    2.40
  -2   6  -9   16.90    3.80
  -2   6  -9   11.00    2.80
  -3  -7   9   45.10    4.40
   3   7  -9   47.60    7.00
   3   7  -9   48.80    6.70
  -3   7   9   47.80    4.00
   1  -7  -9   22.30    3.80
   1  -7  -9   19.80    2.60
  -1  -7   9   27.80    5.90
   1  -7  -9   21.40    3.40
   1   7  -9   22.20    3.20
   1   7  -9   23.30    4.10
  -1   7   9   19.80    2.10
   1   7  -9   20.70    3.10
   1   7  -9   23.30    3.90
  -1  -7  -9  129.79    9.10
  -1   7  -9  116.09   10.40
  -1   7  -9  119.59    9.80
   1   7   9  127.69    8.20
  -1   7  -9  122.79    9.50
  -3  -7  -9   18.80    3.80
   3  -7   9   28.40    3.40
  -3   7  -9   25.90    4.30
   3   7   9   32.30    3.10
   2  -8  -9  196.48   14.90
  -2  -8   9  189.48   12.00
   2  -8  -9  165.18   12.50
   2   8  -9  191.68   14.00
  -2   8   9  201.58   11.90
   2   8  -9  207.78   14.10
   0  -8  -9  260.57   22.00
   0  -8   9  265.17   19.90
   0  -8  -9  266.87   16.80
   0   8  -9  290.87   17.80
   0   8  -9  264.77   16.80
   0   8   9  287.57   16.50
   0   8  -9  274.87   17.60
   0   8  -9  275.47   17.60
  -2  -8  -9   48.40    5.40
   2  -8   9   48.90    4.50
  -2   8  -9   58.09    6.20
   2   8   9   53.79    4.40
  -3  -9   9   34.20    3.90
  -3   9   9   40.60    3.40
   3   9  -9   38.80    6.00
   1  -9  -9   27.20    2.80
   1  -9  -9   32.20    8.50
   1  -9  -9   17.80    5.10
   1  -9  -9   24.40    4.40
   1   9  -9   28.30    3.20
   1   9  -9   22.80    3.70
  -1   9   9   25.70    2.60
   1   9  -9   29.80    4.70
   1   9  -9   29.40    4.30
  -1  -9  -9   86.89    6.90
  -1   9  -9   89.79    8.80
  -1   9  -9   91.59    8.00
   1   9   9   94.99    6.50
   2 -10  -9   21.00    7.90
   2 -10  -9   29.80    4.30
  -2 -10   9   27.40    3.40
  -2  10   9   28.40    2.80
   2  10  -9   28.50    5.50
   2  10  -9   24.80    4.20
   0 -10  -9  330.37   22.30
   0 -10  -9  368.86   29.10
   0 -10  -9  341.87   22.80
   0  10  -9  405.06   23.40
   0  10  -9  399.96   23.40
  -2 -10  -9   51.99    5.20
   2 -10   9   56.79    4.90
  -2  10  -9   68.09    6.50
   2  10   9   61.79    4.70
  -3 -11   9    5.00    2.20
  -3  11   9    9.90    1.80
   3  11  -9    9.40    3.40
   1 -11  -9   11.40    4.30
   1 -11  -9   -0.30    2.40
   1 -11  -9    1.50    4.50
  -1  11   9    4.50    1.30
   1  11  -9    5.40    2.40
   1  11  -9    3.60    2.70
   1  11  -9    1.70    2.40
  -1 -11  -9   -3.20    2.90
  -1 -11  -9    1.20    2.00
  -1  11  -9   -1.20    2.40
   1  11   9    0.20    1.30
  -1  11  -9   -4.20    6.00
  -2 -12   9   77.29    6.10
   2 -12  -9   74.69    7.00
   2 -12  -9   93.09   14.30
   2  12  -9   93.39    8.00
  -2  12   9   87.49    5.80
   0 -12  -9   35.50    5.00
   0 -12  -9   43.40    9.10
   0 -12   9   26.40    6.90
   0  12  -9   50.79    5.40
   0  12   9   39.00    3.40
   0  12  -9   46.70    5.20
   2  12   9   25.70    2.70
  -2  12  -9   28.10    4.30
   1 -13  -9   39.50    4.90
   1 -13  -9   46.00   10.30
   1  13  -9   31.60    4.50
  -1  13   9   43.30    3.40
  -1  13   9   38.60    3.80
   1  13  -9   46.90    5.60
  -1 -13  -9    8.20    3.70
  -1  13  -9   14.70    3.20
   1  13   9   16.60    2.10
  -1  13  -9   19.00   12.30
   2 -14  -9   24.30    4.30
   2 -14  -9   20.10    6.80
  -2  14   9   23.20    2.80
   2  14  -9   29.60    4.50
   0 -14  -9    4.50    4.40
   0 -14  -9    6.30    2.80
   0 -14   9   -0.90    3.50
   0  14  -9    8.70    2.50
   0  14   9    6.00    1.40
   0  14  -9    3.60    2.60
   1 -15  -9   31.00    4.50
  -1 -15   9   19.20    7.40
   1 -15  -9   25.50    7.70
  -1  15   9   28.50    2.50
   1  15  -9   17.90    3.50
   1  15  -9   32.50    4.30
  -1  15   9   26.20    3.50
  -4   0  10   24.90    3.20
   4   0 -10   20.20    4.20
   2   0 -10 1375.56   76.99
   2   0 -10 1249.47   77.39
   2   0 -10 1327.47   78.99
  -2   0  10 1345.57   76.39
   0   0 -10  189.18   12.00
   0   0 -10  182.18   12.10
   0   0 -10  173.58   11.50
   0   0  10  177.28   10.70
  -2   0 -10    1.00    3.10
  -2   0 -10    0.10    2.60
   2   0  10    1.00    1.50
   3  -1 -10    2.00    2.90
  -3  -1  10    2.40    1.70
   3  -1 -10    5.00    3.60
  -3   1  10    3.50    1.70
   3   1 -10    3.60    3.10
   3   1 -10   -0.40    2.50
   1  -1 -10  128.49    8.60
  -1  -1  10  127.89    7.50
   1  -1 -10  119.99    9.40
   1   1 -10  104.59    8.00
  -1   1  10  118.99    7.60
   1   1 -10  130.69    8.60
   1   1 -10  121.49    8.50
   1   1 -10  137.99    9.80
   1  -1  10   41.00    3.40
  -1  -1 -10   41.40    5.20
  -1  -1 -10   51.79    5.30
  -1   1 -10   45.00    5.10
   1   1  10   44.10    3.50
  -1   1 -10   43.40    5.30
   3  -1  10   12.50    2.30
  -3  -1 -10   10.40    3.30
  -3   1 -10    7.90    3.00
   3   1  10   13.30    2.40
  -3   1 -10    8.10    2.90
  -4  -2  10   60.19    7.00
   4  -2 -10   51.19    6.70
  -4   2  10   47.40    4.50
   4   2 -10   50.29    6.40
   2  -2 -10  262.77   16.30
  -2  -2  10  243.68   15.90
   2  -2 -10  252.57   18.40
   2  -2 -10  235.78   16.60
  -2   2  10  287.47   15.90
   2   2 -10  288.57   16.60
   2   2 -10  266.67   18.40
   0  -2 -10   21.70    3.70
   0  -2 -10   23.50    3.60
   0  -2 -10   28.50    2.80
   0   2 -10   25.50    3.70
   0   2 -10   22.00    2.90
   0   2 -10   23.10    3.70
   0   2  10   26.30    2.20
  -2  -2 -10   33.50    5.80
   2  -2  10   34.90    3.70
  -2  -2 -10   38.10    5.50
   2   2  10   36.60    3.80
  -2   2 -10   32.70    5.40
  -2   2 -10   34.60    5.30
   3  -3 -10   36.80    6.30
  -3  -3  10   42.50    4.10
   3  -3 -10   28.80    5.70
  -3   3  10   42.20    3.80
   3   3 -10   40.90    6.00
   3   3 -10   46.80    6.30
   1  -3 -10  120.89    8.30
   1   3 -10  123.89    9.30
  -1   3  10  123.89    7.50
   1   3 -10  118.39    8.50
   1   3 -10  101.69    8.00
   1   3 -10  130.19    8.50
   1  -3  10   41.60    3.30
  -1  -3 -10   47.90    5.40
  -1  -3 -10   51.39    5.60
  -1   3 -10   47.50    5.50
  -1   3 -10   27.60    7.50
  -1   3 -10   43.60    4.90
   1   3  10   49.99    5.20
   3  -3  10    0.20    1.40
  -3  -3 -10    0.90    2.70
  -3   3 -10    0.20    2.20
  -3   3 -10    1.70    2.30
   3   3  10    1.00    1.30
   2  -4 -10  322.27   19.20
   2  -4 -10  300.07   21.50
  -2  -4  10  306.17   18.70
   2   4 -10  309.37   20.30
   2   4 -10  335.17   19.50
   2   4 -10  299.07   21.10
  -2   4  10  319.77   18.80
   0  -4  10    3.60    3.10
   0  -4 -10    1.80    1.80
   0   4 -10    4.60    1.50
   0   4 -10    6.40    2.10
   0   4  10    5.20    1.20
   0   4 -10    6.30    1.90
   0   4 -10    3.00    2.30
   2  -4  10    7.70    1.80
  -2  -4 -10    6.60    3.50
   2   4  10    6.80    2.10
  -2   4 -10    7.50    3.00
  -2   4 -10    5.90    3.10
   3  -5 -10   57.09   10.40
  -3  -5  10   59.39    5.10
  -3   5  10   63.79    4.80
   3   5 -10   61.49    7.10
   1  -5 -10  206.08   20.00
   1  -5 -10  203.28   14.50
  -1  -5  10  218.18   16.10
   1  -5 -10  207.98   13.40
   1   5 -10  215.18   14.10
   1   5 -10  210.28   14.60
   1   5 -10  227.08   13.80
   1   5 -10  186.78   13.30
  -1   5  10  223.58   12.90
  -1  -5 -10   29.50    4.70
   1   5  10   27.50    2.80
  -1   5 -10   19.90    3.90
  -1   5 -10   14.40    8.70
  -1   5 -10   24.80    4.20
   3  -5  10    5.60    2.40
  -3  -5 -10    7.40    2.90
   3   5  10   11.00    1.90
  -3   5 -10    7.30    2.80
  -3   5 -10    7.60    2.70
   2  -6 -10   27.50    3.00
  -2  -6  10   22.50    2.70
   2  -6 -10   43.00    7.90
   2   6 -10   35.20    4.00
   2   6 -10   30.50    5.00
   2   6 -10   25.20    4.90
  -2   6  10   27.30    2.80
   0  -6 -10   79.69   10.40
   0   6 -10   99.69    7.30
   0   6 -10   92.79    7.10
   0   6  10  100.99    6.30
   0   6 -10   72.09    9.80
   2  -6  10   41.90    3.90
  -2  -6 -10   38.80    5.70
   2   6  10   42.00    4.00
  -2   6 -10   41.40    4.70
  -2   6 -10   46.80    5.80
  -3  -7  10   31.00    3.60
   3   7 -10   36.20    5.70
  -3   7  10   32.20    3.20
   1  -7 -10   39.20    9.50
   1  -7 -10   49.30    4.10
   1  -7 -10   56.49    5.70
   1   7 -10   47.20    5.40
  -1   7  10   45.70    3.60
   1   7 -10   49.10    4.50
   1   7 -10   39.70    4.50
   1   7 -10   45.10    5.30
  -1  -7 -10  136.79    9.80
  -1   7 -10  128.79    9.30
  -1   7 -10  137.19   10.40
   1   7  10  133.69    8.80
  -1   7 -10  131.09   15.00
   2  -8 -10   89.89    6.10
  -2  -8  10   82.99    6.30
   2  -8 -10   92.49    9.40
   2  -8 -10   62.19   13.80
   2   8 -10   87.19    8.10
   2   8 -10   98.39    8.60
   2   8 -10  100.19    6.80
  -2   8  10   98.29    6.30
   0  -8 -10   43.90    8.30
   0  -8 -10   48.70    4.50
   0   8 -10   50.59    5.20
   0   8 -10   46.80    5.60
   0   8 -10   49.20    4.60
  -2  -8 -10  118.29    9.60
  -2   8 -10  141.19   10.30
  -2   8 -10  108.39    9.20
   2   8  10  145.99    8.80
  -3  -9  10   20.00    3.40
   3   9 -10   27.50    5.00
  -3   9  10   24.20    2.60
   1  -9 -10  189.28   12.10
   1  -9 -10  209.98   14.40
   1  -9 -10  208.98   20.90
   1   9 -10  201.38   12.50
  -1   9  10  191.78   12.20
   1   9 -10  207.88   14.00
   1   9 -10  190.58   13.80
   1   9 -10  189.98   13.00
  -1  -9 -10  274.67   17.90
  -1   9 -10  285.07   21.90
  -1   9 -10  292.37   19.00
   1   9  10  290.07   17.40
   2 -10 -10    6.70    5.60
   2 -10 -10   11.00    5.30
   2  10 -10   11.30    3.80
  -2  10  10   14.00    2.00
   2  10 -10    9.10    2.90
   0 -10 -10  176.48   18.10
   0 -10 -10  182.08   12.10
   0  10 -10  211.28   13.70
   0  10 -10  208.78   13.50
   0  10  10  190.68   12.10
  -2 -10 -10   12.20    2.70
  -2  10 -10   13.80    3.40
   2  10  10   15.00    2.40
   1 -11 -10   14.40    7.00
  -1  11  10   15.10    2.20
   1  11 -10   16.50    3.20
   1  11 -10   19.40    4.10
   1  11 -10    9.90    2.90
  -1 -11 -10   65.69    6.20
  -1  11 -10   74.79    7.10
  -1  11 -10   77.59   13.40
   1  11  10   75.99    5.40
   2 -12 -10   12.40    6.80
  -2  12  10   11.40    1.90
   2  12 -10   14.50    3.40
   0 -12 -10    3.00    4.30
   0  12 -10    3.40    2.60
   0  12  10    4.00    1.20
   0  12 -10    6.60    2.50
   1 -13 -10    8.40    5.60
  -1  13  10   11.30    2.10
  -1  13  10   12.10    1.90
   1  13 -10   11.60    3.10
   1  13 -10    9.10    3.10
  -1  13 -10   39.10   13.10
  -1  13 -10   43.00    4.90
   1  13  10   33.70    3.20
   0 -14 -10   16.00    6.20
   0  14 -10   23.30    3.80
   0  14 -10   19.80    3.60
   0  14  10   18.10    2.20
   2   0 -11    0.30    2.00
   2   0 -11   -3.70    2.40
  -2   0  11   -0.80    1.00
   2   0 -11   -0.30    1.70
   0   0 -11   -0.40    1.80
   0   0 -11    0.40    1.30
   0   0 -11    0.30    1.90
   0   0  11    0.00    0.60
   2   0  11   -0.30    1.30
  -2   0 -11   -0.30    2.30
  -2   0 -11    0.90    3.10
  -3  -1  11  100.99    7.20
   3  -1 -11  111.79   10.00
  -3   1  11  106.09    7.20
   3   1 -11   89.69   10.40
   3   1 -11  107.29    9.00
   1  -1 -11  320.77   21.20
  -1  -1  11  333.47   19.30
   1  -1 -11  338.97   20.40
   1   1 -11  332.47   21.30
   1   1 -11  301.77   19.90
  -1   1  11  331.67   19.40
   1   1 -11  351.16   20.50
   1  -1  11    4.00    1.10
  -1  -1 -11    0.10    2.20
  -1  -1 -11    3.20    2.50
   1   1  11    2.20    1.10
  -1   1 -11    2.90    2.70
  -1   1 -11    3.70    2.50
  -3  -1 -11   11.00    2.90
   3  -1  11   18.80    3.00
   3   1  11   16.00    2.50
  -3   1 -11   12.40    2.90
  -2  -2  11   42.80    3.60
   2  -2 -11   44.40    6.30
   2  -2 -11   46.10    4.40
   2   2 -11   49.00    6.10
  -2   2  11   45.20    3.60
   2   2 -11   43.10    5.10
   2   2 -11   47.50    4.80
   0  -2 -11  202.28   12.90
   0   2  11  196.28   11.60
   0   2 -11  199.88   13.00
   0   2 -11  187.08   12.40
   0   2 -11  167.68   11.80
   0   2 -11  198.88   12.80
   2  -2  11   20.60    2.80
  -2  -2 -11   13.10    3.90
  -2   2 -11   11.70    3.50
   2   2  11   21.50    2.90
  -2   2 -11   15.70    4.00
  -3  -3  11   37.40    3.70
   3  -3 -11   33.30    6.30
   3   3 -11   37.60    5.50
  -3   3  11   37.20    3.60
   1  -3 -11  307.77   20.20
  -1  -3  11  314.47   21.20
   1  -3 -11  315.87   19.30
   1   3 -11  277.57   18.90
  -1   3  11  329.87   18.50
   1   3 -11  317.37   20.30
   1   3 -11  297.17   19.30
   1   3 -11  323.97   19.30
   1  -3  11   19.40    2.00
  -1   3 -11   12.80    6.00
  -1   3 -11   12.30    3.10
   1   3  11   20.70    2.40
  -1   3 -11   16.40    3.50
  -3  -3 -11   -0.10    2.60
   3  -3  11    1.90    1.40
  -3   3 -11    2.50    2.30
   3   3  11    2.30    1.30
  -3   3 -11   -1.30    2.90
  -2  -4  11   74.69    5.30
   2  -4 -11   77.79    9.20
   2  -4 -11   77.09    6.00
   2   4 -11   74.59    7.10
   2   4 -11   81.89    7.90
   2   4 -11   82.29    6.50
  -2   4  11   78.19    5.40
   0  -4 -11  320.37   19.80
   0   4 -11  291.27   19.30
   0   4 -11  328.07   19.80
   0   4 -11  325.97   20.10
   0   4  11  322.37   18.80
   0   4 -11  310.97   19.70
  -2   4 -11    0.00    4.00
  -2   4 -11   -0.50    3.20
  -3  -5  11   51.19    4.50
   3   5 -11   54.29    6.40
  -3   5  11   52.39    4.30
   1  -5 -11   85.09    7.60
   1  -5 -11   90.49    6.70
   1   5 -11   97.89    7.00
   1   5 -11   88.39    7.20
   1   5 -11   86.59    7.70
  -1   5  11   86.69    5.90
   1   5 -11   81.29    6.60
  -1  -5 -11   70.19    6.40
  -1   5 -11   65.49    6.20
   1   5  11   64.79    4.90
  -1   5 -11   48.60   10.00
  -1   5 -11   68.89    6.90
   2  -6 -11   18.90    4.90
   2  -6 -11   22.60    2.80
  -2  -6  11   18.20    2.50
   2   6 -11   24.30    3.50
   2   6 -11   20.10    4.10
  -2   6  11   21.60    2.50
   2   6 -11   21.10    4.30
   0  -6 -11    2.60    2.20
   0   6 -11    4.30    1.80
   0   6  11    6.90    1.50
   0   6 -11    5.00    2.80
   0   6 -11    4.20    2.00
   0   6 -11    6.20    2.60
  -2  -6 -11   21.70    4.00
   2   6  11   28.30    3.10
  -2   6 -11   28.00    4.10
  -2   6 -11   21.90    4.10
  -3  -7  11   13.10    2.50
  -3   7  11   14.90    2.20
   3   7 -11   15.30    3.70
   1  -7 -11   48.50    6.40
   1  -7 -11   52.69    4.70
   1  -7 -11   57.39   10.90
   1   7 -11   47.00    6.30
  -1   7  11   58.79    4.30
   1   7 -11   68.59    5.20
   1   7 -11   58.69    5.90
   1   7 -11   58.09    5.30
  -1  -7 -11   96.89    7.90
  -1   7 -11   95.39    8.60
   1   7  11   95.89    6.80
  -1   7 -11  100.09    7.50
  -1   7 -11  108.39   17.70
   2  -8 -11   17.30    5.00
   2   8 -11   15.90    3.70
  -2   8  11   19.30    3.10
   0  -8 -11  200.98   13.10
   0  -8 -11  164.98   17.80
   0   8 -11  216.58   13.70
   0   8 -11  223.78   14.40
   0   8 -11  208.28   13.10
  -2  -8 -11   54.19    6.00
   2   8  11   64.29    4.90
  -2   8 -11   69.89    6.50
  -3  -9  11    2.30    2.40
   3   9 -11    2.30    4.20
  -3   9  11    6.50    1.60
   1  -9 -11   21.00    2.50
   1  -9 -11   21.70    7.50
   1   9 -11   21.80    3.70
   1   9 -11   22.00    4.30
   1   9 -11   18.30    3.00
  -1   9  11   19.80    2.40
   1   9 -11   25.90    3.70
  -1  -9 -11   16.30    3.10
   1   9  11   17.80    2.70
  -1   9 -11   16.40    3.60
  -1   9 -11    7.80   14.20
   2 -10 -11    2.30    5.40
   2  10 -11    1.00    2.40
  -2  10  11    2.70    1.20
   0 -10 -11   24.80    3.10
   0 -10 -11   14.50    6.20
   0  10 -11   25.00    4.10
   0  10 -11   24.60    4.30
   0  10  11   28.30    3.20
   0  10 -11   19.10    2.70
   2  10  11   27.40    2.90
  -2  10 -11   32.00    4.40
   1 -11 -11   44.10   10.20
   1  11 -11   32.80    5.00
   1  11 -11   47.40    5.50
  -1  11  11   46.60    3.60
  -1  11 -11   44.10   12.10
  -1  11 -11   44.10    5.50
   2 -12 -11   18.60    6.80
  -2  12  11   23.90    2.40
   2  12 -11   24.50    4.30
   0 -12 -11    1.60    4.70
   0  12  11    7.20    1.70
   0  12 -11   10.00    3.00
   0  12 -11   10.60    2.60
   1 -13 -11    9.40    5.70
  -1  13  11    9.90    2.20
  -1  13  11   12.30    1.80
   1  13 -11   10.70    2.80
   2   0 -12  158.98   13.10
  -2   0  12  171.88   10.60
   2   0 -12  177.88   11.50
   0   0 -12    6.60    2.70
   0   0 -12    2.70    2.30
  -2   0 -12    8.40    3.20
   2   0  12   11.70    2.00
  -2   0 -12    8.70    3.50
  -3  -1  12   99.69    7.00
   3   1 -12  100.39    8.50
  -3   1  12  100.49    6.90
   1  -1 -12  198.88   14.70
  -1  -1  12  232.28   13.00
   1  -1 -12  213.48   14.10
   1   1 -12  213.18   14.80
   1   1 -12  226.38   14.20
  -1   1  12  209.58   12.90
  -1  -1 -12   90.59    7.90
   1  -1  12   83.89    5.70
  -1   1 -12   90.19    8.10
   1   1  12   86.89    5.90
  -1   1 -12   93.69    7.90
  -2  -2  12    8.90    1.60
   2  -2 -12    8.60    2.30
   2  -2 -12    8.20    2.90
   2   2 -12    8.00    3.10
   2   2 -12    3.40    2.30
   2   2 -12    8.20    2.40
  -2   2  12   10.70    1.70
   0  -2 -12   43.90    4.90
   0   2 -12   44.30    5.10
   0   2 -12   34.10    4.00
   0   2  12   43.00    3.20
   0   2 -12   45.40    5.20
   2  -2  12    8.80    1.70
  -2  -2 -12    7.10    3.50
  -2   2 -12    5.90    2.70
  -2   2 -12    9.50    3.40
   2   2  12    8.50    1.90
  -3  -3  12   17.60    2.70
  -3   3  12   19.20    2.60
   3   3 -12   26.60    4.60
   1  -3 -12  298.67   18.80
   1  -3 -12  289.97   19.50
   1   3 -12  292.87   19.70
  -1   3  12  298.27   17.90
   1   3 -12  322.77   19.00
  -1  -3 -12  209.48   14.20
  -1   3 -12  209.08   14.50
  -1   3 -12  203.08   13.90
   1   3  12  201.88   12.70
  -2  -4  12   64.59    4.80
   2  -4 -12   71.49    5.60
   2  -4 -12   71.59    7.60
  -2   4  12   68.59    5.00
   2   4 -12   64.29    7.10
   2   4 -12   71.49    6.60
   2   4 -12   72.29    5.90
   0  -4 -12  187.98   12.10
   0   4 -12  176.98   12.30
   0   4 -12  159.48   11.20
   0   4 -12  186.88   12.10
   0   4 -12  168.98   11.60
   2  -4  12   21.70    2.50
  -2  -4 -12   11.20    3.60
  -2   4 -12   16.20    3.30
   2   4  12   23.30    2.80
  -2   4 -12   17.30    3.90
  -3  -5  12   30.60    3.40
  -3   5  12   34.40    3.30
   3   5 -12   37.40    5.10
   1  -5 -12   33.80    4.10
   1  -5 -12   34.30    5.10
   1   5 -12   32.10    4.20
  -1   5  12   32.60    2.90
   1   5 -12   34.90    4.40
   1   5 -12   47.30    7.70
  -1  -5 -12   18.80    3.90
  -1   5 -12   18.60    3.40
  -1   5 -12    8.90    8.00
   1   5  12   20.60    2.60
  -1   5 -12   17.30    3.90
   2  -6 -12  101.79    9.60
   2   6 -12   97.49    8.70
   0  -6 -12  118.49    8.80
   0   6 -12  121.29    8.80
   0   6 -12  111.99    8.30
   0   6 -12  120.39    9.30
  -2  -6 -12    5.00    3.00
   2   6  12    7.40    1.70
  -2   6 -12    1.50    2.50
  -3  -7  12    8.00    2.20
  -3   7  12    4.40    1.40
   1  -7 -12  136.19    9.20
   1   7 -12  141.49    9.40
   1   7 -12  129.69   10.20
   1   7 -12  130.59    9.90
  -1   7  12  138.99    8.70
  -1  -7 -12   45.60    5.20
   1   7  12   41.50    4.00
  -1   7 -12   49.80    6.60
   2   8 -12    0.70    1.60
   2   8 -12   -2.50    3.00
   2   8 -12    1.00    2.20
  -2   8  12    1.30    1.20
   0  -8 -12    2.50    1.70
   0   8 -12    3.90    1.90
   0   8 -12    2.40    2.80
   0   8  12    1.20    1.20
   0   8 -12    0.00    1.70
  -2  -8 -12   11.90    3.70
  -2   8 -12   13.30    3.20
   2   8  12   19.50    2.50
   1  -9 -12    1.20    4.70
   1  -9 -12    1.30    1.50
   1   9 -12    5.40    1.80
   1   9 -12    1.70    2.20
  -1   9  12    3.00    1.20
   1   9 -12    2.60    2.40
  -1  -9 -12   -2.40    1.90
  -1   9 -12    1.10    2.70
  -1   9 -12    2.90    2.90
   1   9  12    0.90    1.20
  -1   9 -12   -0.20   11.50
   2  10 -12   25.30    4.40
  -2  10  12   22.40    2.50
   0 -10 -12   20.30    3.60
   0  10 -12   24.10    4.20
   0  10 -12   28.60    3.80
   0  10  12   25.80    2.70
   0  10 -12   24.30    3.10
   1 -11 -12   15.50    6.70
  -1  11  12   12.30    2.00
   1  11 -12   19.80    3.70
  -1  11  12   15.70    2.10
  -1  11 -12   21.90   11.60
   1  11  12   26.70    2.70
  -1  11 -12   28.40    4.40
   0  12 -12    6.10    2.40
   0  12 -12    2.10    2.10
   0  12  12    1.60    1.20
  -2   0  13    1.00    1.10
   2   0 -13   -4.90    2.30
   2   0 -13   -2.20    1.80
   0   0 -13    2.00    2.80
   0   0 -13   -2.00    2.10
   0   0  13    0.20    0.60
   2   0  13    0.30    1.10
  -2   0 -13    0.20    2.80
  -3  -1  13    5.30    1.70
  -3   1  13    8.90    1.90
   1  -1 -13  133.69   10.20
   1  -1 -13  134.29    9.70
  -1  -1  13  130.39    8.30
  -1   1  13  137.69    8.40
   1   1 -13  142.29    9.80
  -1  -1 -13   23.10    4.20
   1  -1  13   24.30    2.40
   1   1  13   29.10    2.60
  -1   1 -13   30.80    5.20
  -1   1 -13   22.50    4.20
   2  -2 -13   20.10    4.30
   2   2 -13   16.70    3.80
   0  -2 -13  714.53   42.70
   0   2 -13  695.93   42.80
   0   2 -13  731.93   42.70
  -2  -2 -13   14.80    3.50
   2  -2  13   26.00    2.40
   2   2  13   22.10    2.60
  -2   2 -13   18.40    3.80
  -2   2 -13   13.40    3.30
   3   3 -13    4.90    4.00
  -3   3  13    2.30    1.30
   1  -3 -13   53.29    5.60
   1   3 -13   58.59    6.00
   1   3 -13   62.99    5.70
  -1   3  13   64.49    4.30
  -1  -3 -13  152.08   12.50
  -1   3 -13  149.99   11.50
  -1   3 -13  145.69   11.00
   1   3  13  142.49    9.40
   2  -4 -13   43.80    4.30
  -2   4  13   45.20    3.50
   2   4 -13   41.90    4.50
   2   4 -13   38.20    4.90
   0  -4 -13   50.89    5.80
   0   4 -13   55.79    5.90
   0   4 -13   59.09    5.90
  -2  -4 -13   14.50    3.80
  -2   4 -13   16.80    3.70
  -2   4 -13   15.00    3.00
   2   4  13   22.30    2.70
  -3   5  13   25.00    2.80
   3   5 -13   30.50    4.80
   1  -5 -13   69.99    5.90
   1   5 -13   61.99    6.40
   1   5 -13   63.99    5.70
   1   5 -13   70.49    6.10
  -1   5  13   73.29    4.90
  -1  -5 -13  128.89    9.80
   1   5  13  125.99    8.30
  -1   5 -13  125.49    9.40
  -1   5 -13  125.89   10.20
   2  -6 -13   12.40    2.10
   2   6 -13    8.30    2.40
  -2   6  13   11.70    2.00
   2   6 -13   11.30    2.90
   0  -6 -13   93.39    7.30
   0   6 -13   89.59    7.20
   0   6 -13   87.49    7.10
   0   6 -13   97.79    8.00
   0   6  13   87.49    6.20
  -2  -6 -13    4.20    3.10
  -2   6 -13    5.50    2.90
   2   6  13    4.20    1.50
  -2   6 -13    2.30    2.00
   1  -7 -13   41.10    4.00
   1   7 -13   35.70    6.50
   1   7 -13   45.80    4.60
   1   7 -13   43.10    4.50
  -1   7  13   43.30    3.50
  -1  -7 -13   28.10    4.40
  -1   7 -13   22.30    8.00
  -1   7 -13   27.90    3.80
   1   7  13   30.70    3.00
   2   8 -13    5.70    2.60
   2   8 -13    6.60    1.90
   0  -8 -13    3.90    2.00
   0   8 -13    2.10    2.50
   0   8 -13    3.60    2.00
   0   8  13    2.00    1.20
   0   8 -13    3.50    2.10
  -1   9  13   50.29    3.90
   1   9 -13   49.40    5.00
   1   9 -13   51.49    4.40
  -1  -9 -13   27.20    4.30
  -1   9 -13   28.30    4.40
  -1   9 -13   30.00    9.80
   0  10  13    5.30    1.40
   0  10 -13    3.30    2.30
   0  10 -13    6.90    2.90
  -1  11  13   23.40    2.40
   1  11 -13   27.70    4.30
   2   0 -14   42.90    4.60
  -2   0  14   41.50    3.30
   0   0  14  200.28   12.60
   0   0 -14  214.68   14.10
  -2   0 -14   35.70    5.20
   2   0  14   42.30    3.40
   1  -1 -14   12.60    2.90
   1   1 -14   11.90    3.60
   1   1 -14   18.50    3.30
  -1   1  14   13.30    1.70
  -1  -1 -14  107.89    8.80
  -1   1 -14  100.69    8.50
  -1   1 -14  103.99    8.60
   1   1  14   95.99    6.50
   2  -2 -14    7.90    2.20
   2   2 -14   10.20    2.40
  -2   2  14    9.50    1.60
   0  -2 -14    3.00    3.10
   0   2 -14    4.20    3.30
   0   2  14    2.30    0.90
   0   2 -14    1.10    2.40
  -2  -2 -14    4.90    3.10
   2   2  14   12.50    1.90
   1  -3 -14   47.60    5.50
   1   3 -14   59.99    6.20
  -1   3  14   53.59    4.60
   1   3 -14   49.90    5.80
  -1  -3 -14  122.89    9.50
  -1   3 -14  122.39    9.50
  -1   3 -14  117.89    9.10
   1   3  14  118.19    7.80
   2  -4 -14   29.10    3.50
   2   4 -14   29.70    3.80
  -2   4  14   27.20    2.70
   0  -4 -14    4.20    2.60
   0   4 -14    6.10    2.70
   0   4  14    4.70    1.20
   0   4 -14    7.40    3.00
   1  -5 -14    8.80    2.30
  -1   5  14   11.00    1.70
   1   5 -14   10.40    2.50
   1   5 -14    8.80    2.90
  -1  -5 -14    5.50    3.00
   1   5  14   12.00    1.90
  -1   5 -14    5.80    2.70
  -1   5 -14    7.90    3.10
   2  -6 -14   17.50    2.60
   2   6 -14   19.00    3.00
  -2   6  14   17.90    2.20
   0  -6 -14   31.70    4.20
   0   6 -14   38.50    4.30
   0   6 -14   34.20    4.70
   0   6  14   31.70    3.00
   1  -7 -14    4.60    1.80
   1   7 -14    3.80    1.90
   1   7 -14    3.10    1.80
  -1   7  14    2.40    1.20
  -1  -7 -14   13.80    3.10
  -1   7 -14   15.60    3.90
  -1   7 -14   10.90    3.10
   0  -8 -14    4.60    2.10
   0   8 -14    2.20    1.60
   0   8 -14    5.40    2.50
   0   8 -14   -0.80    7.90
   0   8  14    3.90    1.30
   1   9 -14    2.10    2.50
  -1   9  14    0.30    1.10
   2   0 -15   -0.20    1.70
   0   0 -15    2.50    2.40
   1  -1 -15   13.20    2.90
   1   1 -15   18.30    3.10
  -1  -1 -15    5.90    3.00
  -1   1 -15    9.10    3.20
   2  -2 -15   22.80    3.20
   2   2 -15   20.70    3.40
  -2   2  15   27.90    2.70
   0  -2 -15    8.50    2.70
   0   2  15    8.80    1.40
   0   2 -15   10.40    3.00
   1  -3 -15   34.10    4.20
  -1   3  15   33.10    2.80
   1   3 -15   37.40    4.40
  -1  -3 -15   18.30    3.60
  -1   3 -15   16.20    3.20
  -1   3 -15   14.10    3.50
   2  -4 -15   26.20    3.20
  -2   4  15   29.00    3.40
   2   4 -15   23.30    3.30
   0  -4 -15   59.09    5.50
   0   4 -15   58.69    5.60
   0   4  15   55.79    4.10
   0   4 -15   56.09    5.50
   1  -5 -15   16.30    2.90
  -1   5  15   21.80    2.20
   1   5 -15   22.50    3.40
  -1  -5 -15   46.20    5.90
  -1   5 -15   40.90    5.10
   0  -6 -15    5.80    2.20
   0   6 -15    4.40    2.10
   0   6  15    6.80    1.40
   0   6 -15    8.70    3.00
   1  -7 -15    4.10    1.60
   1   7 -15    1.70    1.60
  -1   7  15    1.70    1.10
   0   0 -16   -0.20    2.30
   1  -1 -16    4.70    2.10
   1   1 -16    4.00    2.10
   0  -2 -16    0.70    2.10
   0   2 -16   -0.20    2.20
   1  -3 -16   24.70    3.40
  -1   3  16   22.40    2.20
   1   3 -16   21.70    3.40
   0  -4 -16   11.90    2.50
   0   4  16    4.80    1.30
   0   4 -16    4.50    2.00
   0   0   0    0.00    0.00

_computing_structure_solution     'SHELXT 2014/5 (Sheldrick, 2014)'
;
_shelx_hkl_checksum   52014
