# Supplementary material for: Discovery of Cymopolyphenols A–F From a Marine Mesophotic Zone Aaptos Sponge-Associated Fungus Cymostachys sp. NBUF082
Source: Front Microbiol. 2021 Feb 22;12:638610. doi: 10.3389/fmicb.2021.638610 (PMC7937805; doi:10.3389/fmicb.2021.638610)
Supplement: Supplementary file 2 [file Data_Sheet_2.zip › compound 4.cif]

 
data_20200717ZH_NINGBO_A_0m_a
 
_audit_creation_method            'SHELXL-2014/7'
_shelx_SHELXL_version_number      '2014/7'
_chemical_name_systematic         ?
_chemical_name_common             ?
_chemical_melting_point           ?
_chemical_formula_moiety          ?
_chemical_formula_sum
 'C18 H20 O6' 
_chemical_formula_weight          332.34

loop_
 _atom_type_symbol
 _atom_type_description
 _atom_type_scat_dispersion_real
 _atom_type_scat_dispersion_imag
 _atom_type_scat_source
 'C'  'C'   0.0137   0.0067
 'International Tables Vol C Tables 4.2.6.8 and 6.1.1.4'
 'H'  'H'   0.0000   0.0000
 'International Tables Vol C Tables 4.2.6.8 and 6.1.1.4'
 'O'  'O'   0.0389   0.0241
 'International Tables Vol C Tables 4.2.6.8 and 6.1.1.4'
 
_space_group_crystal_system       triclinic
_space_group_IT_number            2
_space_group_name_H-M_alt         'P -1'
_space_group_name_Hall            '-P 1'
 
_shelx_space_group_comment
;
The symmetry employed for this shelxl refinement is uniquely defined
by the following loop, which should always be used as a source of
symmetry information in preference to the above space-group names.
They are only intended as comments.
;
 
loop_
 _space_group_symop_operation_xyz
 'x, y, z'
 '-x, -y, -z'
 
_cell_length_a                    4.8536(2)
_cell_length_b                    11.5267(5)
_cell_length_c                    14.9026(7)
_cell_angle_alpha                 68.551(2)
_cell_angle_beta                  82.922(2)
_cell_angle_gamma                 85.127(2)
_cell_volume                      769.37(6)
_cell_formula_units_Z             2
_cell_measurement_temperature     193(2)
_cell_measurement_reflns_used      4073
_cell_measurement_theta_min        2.79
_cell_measurement_theta_max       53.82
 
_exptl_crystal_description        'block'
_exptl_crystal_colour             ?
_exptl_crystal_density_meas       ?
_exptl_crystal_density_method     ?
_exptl_crystal_density_diffrn     1.435          
_exptl_crystal_F_000              352
_exptl_transmission_factor_min    ?
_exptl_transmission_factor_max    ?
_exptl_crystal_size_max           0.120
_exptl_crystal_size_mid           0.110
_exptl_crystal_size_min           0.080
_exptl_absorpt_coefficient_mu     0.572
_shelx_estimated_absorpt_T_min    0.935
_shelx_estimated_absorpt_T_max    0.956
_exptl_absorpt_correction_type    ?
_exptl_absorpt_correction_T_min   ?
_exptl_absorpt_correction_T_max   ?
_exptl_absorpt_process_details    ?
_exptl_absorpt_special_details    ?
_diffrn_ambient_temperature       193(2)
_diffrn_radiation_wavelength      1.34139
_diffrn_radiation_type            GaK\a
_diffrn_source                    ?
_diffrn_measurement_device_type  'Bruker APEX-II CCD'
_diffrn_measurement_method       '\f and \w scans'
_diffrn_detector_area_resol_mean  ?
_diffrn_reflns_number             8245
_diffrn_reflns_av_unetI/netI      0.0367
_diffrn_reflns_av_R_equivalents   0.0378
_diffrn_reflns_limit_h_min        -5
_diffrn_reflns_limit_h_max        5
_diffrn_reflns_limit_k_min        -13
_diffrn_reflns_limit_k_max        13
_diffrn_reflns_limit_l_min        -17
_diffrn_reflns_limit_l_max        17
_diffrn_reflns_theta_min          2.785
_diffrn_reflns_theta_max          53.917
_diffrn_reflns_theta_full         53.594
_diffrn_measured_fraction_theta_max   0.991
_diffrn_measured_fraction_theta_full  0.992
_diffrn_reflns_Laue_measured_fraction_max    0.991
_diffrn_reflns_Laue_measured_fraction_full   0.992
_diffrn_reflns_point_group_measured_fraction_max   0.991
_diffrn_reflns_point_group_measured_fraction_full  0.992
_reflns_number_total              2792
_reflns_number_gt                 2287
_reflns_threshold_expression      'I > 2\s(I)'
_reflns_Friedel_coverage          0.000
_reflns_Friedel_fraction_max      .
_reflns_Friedel_fraction_full     .
 
_reflns_special_details
;
 Reflections were merged by SHELXL according to the crystal
 class for the calculation of statistics and refinement.
 
 _reflns_Friedel_fraction is defined as the number of unique
 Friedel pairs measured divided by the number that would be
 possible theoretically, ignoring centric projections and
 systematic absences.
;
 
_computing_data_collection        ?
_computing_cell_refinement        ?
_computing_data_reduction         ?
_computing_structure_solution     ?
_computing_structure_refinement 'SHELXL-2014/7 (Sheldrick, 2014)'
_computing_molecular_graphics     ?
_computing_publication_material   ?
_refine_special_details           ?
_refine_ls_structure_factor_coef  Fsqd
_refine_ls_matrix_type            full
_refine_ls_weighting_scheme       calc
_refine_ls_weighting_details
'w=1/[\s^2^(Fo^2^)+(0.0508P)^2^+0.1851P] where P=(Fo^2^+2Fc^2^)/3'
_atom_sites_solution_primary      ?
_atom_sites_solution_secondary    ?
_atom_sites_solution_hydrogens    geom
_refine_ls_hydrogen_treatment     constr
_refine_ls_extinction_method      none
_refine_ls_extinction_coef        .
_refine_ls_number_reflns          2792
_refine_ls_number_parameters      222
_refine_ls_number_restraints      0
_refine_ls_R_factor_all           0.0482
_refine_ls_R_factor_gt            0.0377
_refine_ls_wR_factor_ref          0.1016
_refine_ls_wR_factor_gt           0.0947
_refine_ls_goodness_of_fit_ref    1.030
_refine_ls_restrained_S_all       1.030
_refine_ls_shift/su_max           0.000
_refine_ls_shift/su_mean          0.000
 
loop_
 _atom_site_label
 _atom_site_type_symbol
 _atom_site_fract_x
 _atom_site_fract_y
 _atom_site_fract_z
 _atom_site_U_iso_or_equiv
 _atom_site_adp_type
 _atom_site_occupancy
 _atom_site_site_symmetry_order  
 _atom_site_calc_flag
 _atom_site_refinement_flags_posn
 _atom_site_refinement_flags_adp
 _atom_site_refinement_flags_occupancy
 _atom_site_disorder_assembly
 _atom_site_disorder_group
C1 C 0.0414(4) 0.83960(17) 0.50865(14) 0.0409(4) Uani 1 1 d . . . . .
H1A H -0.0564 0.7864 0.4858 0.061 Uiso 1 1 calc R U . . .
H1B H -0.0943 0.8913 0.5335 0.061 Uiso 1 1 calc R U . . .
H1C H 0.1530 0.7873 0.5605 0.061 Uiso 1 1 calc R U . . .
C2 C 0.4186(3) 0.85907(15) 0.38701(11) 0.0268(4) Uani 1 1 d . . . . .
C3 C 0.4606(3) 0.73113(14) 0.41455(11) 0.0245(3) Uani 1 1 d . . . . .
H3 H 0.3420 0.6776 0.4658 0.029 Uiso 1 1 calc R U . . .
C4 C 0.6762(3) 0.67999(13) 0.36744(11) 0.0225(3) Uani 1 1 d . . . . .
C5 C 0.8480(3) 0.75325(14) 0.28812(11) 0.0225(3) Uani 1 1 d . . . . .
C6 C 0.7978(3) 0.88192(14) 0.26277(11) 0.0253(3) Uani 1 1 d . . . . .
C7 C 0.5933(3) 0.93454(14) 0.31083(12) 0.0278(4) Uani 1 1 d . . . . .
C8 C 0.6030(4) 1.07338(15) 0.27012(13) 0.0376(4) Uani 1 1 d . . . . .
H8A H 0.4240 1.1120 0.2456 0.045 Uiso 1 1 calc R U . . .
H8B H 0.6445 1.1058 0.3198 0.045 Uiso 1 1 calc R U . . .
C9 C 0.9493(4) 0.98502(14) 0.18357(12) 0.0315(4) Uani 1 1 d . . . . .
H9A H 1.1499 0.9783 0.1921 0.038 Uiso 1 1 calc R U . . .
H9B H 0.9275 0.9820 0.1193 0.038 Uiso 1 1 calc R U . . .
C10 C 1.0797(3) 0.70136(14) 0.23269(11) 0.0244(3) Uani 1 1 d . . . . .
H10A H 1.1573 0.7717 0.1763 0.029 Uiso 1 1 calc R U . . .
H10B H 1.2300 0.6645 0.2753 0.029 Uiso 1 1 calc R U . . .
C11 C 0.9962(3) 0.60347(14) 0.19638(11) 0.0228(3) Uani 1 1 d . . . . .
C12 C 1.0963(3) 0.47898(14) 0.23093(11) 0.0240(3) Uani 1 1 d . . . . .
C13 C 1.3072(3) 0.43456(15) 0.30381(11) 0.0288(4) Uani 1 1 d . . . . .
H13A H 1.3633 0.3463 0.3146 0.035 Uiso 1 1 calc R U . . .
H13B H 1.4746 0.4845 0.2782 0.035 Uiso 1 1 calc R U . . .
C14 C 1.0098(3) 0.39302(14) 0.19506(11) 0.0258(3) Uani 1 1 d . . . . .
H14 H 1.0766 0.3085 0.2195 0.031 Uiso 1 1 calc R U . . .
C15 C 0.8279(3) 0.43028(14) 0.12443(11) 0.0245(3) Uani 1 1 d . . . . .
C16 C 0.7327(3) 0.55381(14) 0.08654(11) 0.0256(3) Uani 1 1 d . . . . .
H16 H 0.6107 0.5798 0.0369 0.031 Uiso 1 1 calc R U . . .
C17 C 0.8191(3) 0.63873(14) 0.12249(11) 0.0236(3) Uani 1 1 d . . . . .
C18 C 0.5740(4) 0.80524(15) 0.00875(12) 0.0332(4) Uani 1 1 d . . . . .
H18A H 0.6732 0.7869 -0.0463 0.050 Uiso 1 1 calc R U . . .
H18B H 0.5351 0.8954 -0.0102 0.050 Uiso 1 1 calc R U . . .
H18C H 0.3988 0.7621 0.0284 0.050 Uiso 1 1 calc R U . . .
O1 O 0.2195(2) 0.91839(11) 0.43001(9) 0.0370(3) Uani 1 1 d . . . . .
O2 O 0.8236(3) 1.09847(11) 0.19218(10) 0.0483(4) Uani 1 1 d . . . . .
O3 O 0.7411(2) 0.76360(10) 0.08755(8) 0.0307(3) Uani 1 1 d . . . . .
O4 O 0.7320(2) 0.34896(10) 0.08892(8) 0.0328(3) Uani 1 1 d . . . . .
H4 H 0.7976 0.2767 0.1176 0.049 Uiso 1 1 calc R U . . .
O5 O 1.1947(2) 0.44596(10) 0.39428(8) 0.0296(3) Uani 1 1 d . . . . .
H5 H 1.3215 0.4636 0.4202 0.044 Uiso 1 1 calc R U . . .
O6 O 0.7013(2) 0.55204(9) 0.40466(8) 0.0265(3) Uani 1 1 d . . . . .
H6 H 0.8669 0.5289 0.3941 0.040 Uiso 1 1 calc R U . . .
 
loop_
 _atom_site_aniso_label
 _atom_site_aniso_U_11
 _atom_site_aniso_U_22
 _atom_site_aniso_U_33
 _atom_site_aniso_U_23
 _atom_site_aniso_U_13
 _atom_site_aniso_U_12
C1 0.0386(10) 0.0381(10) 0.0498(11) -0.0245(9) 0.0108(9) -0.0035(8)
C2 0.0268(8) 0.0276(8) 0.0304(9) -0.0157(7) -0.0043(7) 0.0016(6)
C3 0.0257(8) 0.0245(8) 0.0244(8) -0.0092(6) -0.0028(6) -0.0044(6)
C4 0.0254(8) 0.0203(8) 0.0239(8) -0.0087(6) -0.0073(6) -0.0009(6)
C5 0.0244(8) 0.0235(8) 0.0222(8) -0.0101(6) -0.0065(6) -0.0007(6)
C6 0.0283(8) 0.0240(8) 0.0249(8) -0.0089(6) -0.0069(6) -0.0022(6)
C7 0.0307(8) 0.0229(8) 0.0314(9) -0.0110(7) -0.0067(7) 0.0004(6)
C8 0.0426(10) 0.0252(9) 0.0439(11) -0.0125(8) -0.0002(8) -0.0010(7)
C9 0.0365(9) 0.0216(8) 0.0349(9) -0.0084(7) -0.0026(7) -0.0020(7)
C10 0.0251(8) 0.0236(8) 0.0255(8) -0.0097(6) -0.0026(6) -0.0028(6)
C11 0.0221(8) 0.0244(8) 0.0225(8) -0.0097(6) 0.0011(6) -0.0035(6)
C12 0.0227(8) 0.0268(8) 0.0229(8) -0.0101(6) -0.0001(6) -0.0010(6)
C13 0.0273(8) 0.0311(9) 0.0295(9) -0.0132(7) -0.0040(7) 0.0026(7)
C14 0.0282(8) 0.0214(8) 0.0279(8) -0.0096(6) -0.0029(7) 0.0013(6)
C15 0.0293(8) 0.0232(8) 0.0233(8) -0.0113(6) -0.0005(6) -0.0037(6)
C16 0.0298(8) 0.0260(8) 0.0221(8) -0.0092(6) -0.0036(6) -0.0031(6)
C17 0.0273(8) 0.0195(7) 0.0229(8) -0.0070(6) -0.0005(6) -0.0006(6)
C18 0.0433(10) 0.0256(8) 0.0301(9) -0.0076(7) -0.0124(8) 0.0037(7)
O1 0.0369(7) 0.0296(6) 0.0461(7) -0.0194(6) 0.0079(5) -0.0004(5)
O2 0.0607(8) 0.0202(6) 0.0538(8) -0.0078(6) 0.0142(7) -0.0011(6)
O3 0.0420(7) 0.0210(6) 0.0308(6) -0.0090(5) -0.0125(5) 0.0013(5)
O4 0.0460(7) 0.0237(6) 0.0338(7) -0.0133(5) -0.0132(5) -0.0017(5)
O5 0.0303(6) 0.0343(6) 0.0263(6) -0.0121(5) -0.0069(5) -0.0002(5)
O6 0.0267(6) 0.0205(6) 0.0302(6) -0.0079(5) 0.0007(5) -0.0006(4)
 
_geom_special_details
;
 All esds (except the esd in the dihedral angle between two l.s. planes)
 are estimated using the full covariance matrix.  The cell esds are taken
 into account individually in the estimation of esds in distances, angles
 and torsion angles; correlations between esds in cell parameters are only
 used when they are defined by crystal symmetry.  An approximate (isotropic)
 treatment of cell esds is used for estimating esds involving l.s. planes.
;
 
loop_
 _geom_bond_atom_site_label_1
 _geom_bond_atom_site_label_2
 _geom_bond_distance
 _geom_bond_site_symmetry_2
 _geom_bond_publ_flag
C1 O1 1.432(2) . ?
C1 H1A 0.9800 . ?
C1 H1B 0.9800 . ?
C1 H1C 0.9800 . ?
C2 O1 1.3664(19) . ?
C2 C3 1.383(2) . ?
C2 C7 1.389(2) . ?
C3 C4 1.397(2) . ?
C3 H3 0.9500 . ?
C4 O6 1.3731(17) . ?
C4 C5 1.397(2) . ?
C5 C6 1.398(2) . ?
C5 C10 1.524(2) . ?
C6 C7 1.381(2) . ?
C6 C9 1.502(2) . ?
C7 C8 1.492(2) . ?
C8 O2 1.442(2) . ?
C8 H8A 0.9900 . ?
C8 H8B 0.9900 . ?
C9 O2 1.438(2) . ?
C9 H9A 0.9900 . ?
C9 H9B 0.9900 . ?
C10 C11 1.520(2) . ?
C10 H10A 0.9900 . ?
C10 H10B 0.9900 . ?
C11 C17 1.401(2) . ?
C11 C12 1.401(2) . ?
C12 C14 1.399(2) . ?
C12 C13 1.506(2) . ?
C13 O5 1.4384(19) . ?
C13 H13A 0.9900 . ?
C13 H13B 0.9900 . ?
C14 C15 1.380(2) . ?
C14 H14 0.9500 . ?
C15 O4 1.3687(18) . ?
C15 C16 1.387(2) . ?
C16 C17 1.389(2) . ?
C16 H16 0.9500 . ?
C17 O3 1.3762(18) . ?
C18 O3 1.4224(19) . ?
C18 H18A 0.9800 . ?
C18 H18B 0.9800 . ?
C18 H18C 0.9800 . ?
O4 H4 0.8400 . ?
O5 H5 0.8400 . ?
O6 H6 0.8400 . ?
 
loop_
 _geom_angle_atom_site_label_1
 _geom_angle_atom_site_label_2
 _geom_angle_atom_site_label_3
 _geom_angle
 _geom_angle_site_symmetry_1
 _geom_angle_site_symmetry_3
 _geom_angle_publ_flag
O1 C1 H1A 109.5 . . ?
O1 C1 H1B 109.5 . . ?
H1A C1 H1B 109.5 . . ?
O1 C1 H1C 109.5 . . ?
H1A C1 H1C 109.5 . . ?
H1B C1 H1C 109.5 . . ?
O1 C2 C3 125.05(15) . . ?
O1 C2 C7 116.66(14) . . ?
C3 C2 C7 118.28(14) . . ?
C2 C3 C4 120.42(14) . . ?
C2 C3 H3 119.8 . . ?
C4 C3 H3 119.8 . . ?
O6 C4 C3 114.32(13) . . ?
O6 C4 C5 123.08(13) . . ?
C3 C4 C5 122.59(14) . . ?
C6 C5 C4 114.90(14) . . ?
C6 C5 C10 120.71(13) . . ?
C4 C5 C10 124.37(13) . . ?
C7 C6 C5 123.41(14) . . ?
C7 C6 C9 108.51(14) . . ?
C5 C6 C9 128.07(14) . . ?
C6 C7 C2 120.28(14) . . ?
C6 C7 C8 110.45(14) . . ?
C2 C7 C8 129.26(15) . . ?
O2 C8 C7 104.36(13) . . ?
O2 C8 H8A 110.9 . . ?
C7 C8 H8A 110.9 . . ?
O2 C8 H8B 110.9 . . ?
C7 C8 H8B 110.9 . . ?
H8A C8 H8B 108.9 . . ?
O2 C9 C6 105.19(13) . . ?
O2 C9 H9A 110.7 . . ?
C6 C9 H9A 110.7 . . ?
O2 C9 H9B 110.7 . . ?
C6 C9 H9B 110.7 . . ?
H9A C9 H9B 108.8 . . ?
C11 C10 C5 115.70(12) . . ?
C11 C10 H10A 108.4 . . ?
C5 C10 H10A 108.4 . . ?
C11 C10 H10B 108.4 . . ?
C5 C10 H10B 108.4 . . ?
H10A C10 H10B 107.4 . . ?
C17 C11 C12 117.69(13) . . ?
C17 C11 C10 119.25(13) . . ?
C12 C11 C10 123.01(13) . . ?
C14 C12 C11 120.28(14) . . ?
C14 C12 C13 117.97(13) . . ?
C11 C12 C13 121.70(13) . . ?
O5 C13 C12 110.82(12) . . ?
O5 C13 H13A 109.5 . . ?
C12 C13 H13A 109.5 . . ?
O5 C13 H13B 109.5 . . ?
C12 C13 H13B 109.5 . . ?
H13A C13 H13B 108.1 . . ?
C15 C14 C12 120.38(14) . . ?
C15 C14 H14 119.8 . . ?
C12 C14 H14 119.8 . . ?
O4 C15 C14 122.48(14) . . ?
O4 C15 C16 116.92(13) . . ?
C14 C15 C16 120.60(14) . . ?
C15 C16 C17 118.75(14) . . ?
C15 C16 H16 120.6 . . ?
C17 C16 H16 120.6 . . ?
O3 C17 C16 122.77(14) . . ?
O3 C17 C11 115.01(13) . . ?
C16 C17 C11 122.21(14) . . ?
O3 C18 H18A 109.5 . . ?
O3 C18 H18B 109.5 . . ?
H18A C18 H18B 109.5 . . ?
O3 C18 H18C 109.5 . . ?
H18A C18 H18C 109.5 . . ?
H18B C18 H18C 109.5 . . ?
C2 O1 C1 116.14(13) . . ?
C9 O2 C8 111.45(12) . . ?
C17 O3 C18 117.11(12) . . ?
C15 O4 H4 109.5 . . ?
C13 O5 H5 109.5 . . ?
C4 O6 H6 109.5 . . ?
 
_refine_diff_density_max    0.199
_refine_diff_density_min   -0.190
_refine_diff_density_rms    0.041

_shelx_res_file
;

    20200717ZH_NINGBO_A_0m_a.res created by SHELXL-2014/7

TITL 20200717ZH_NINGBO_A_0m_a.res in P-1
CELL  1.34139   4.8536  11.5267  14.9026   68.551   82.922   85.127
ZERR   2.000   0.0002   0.0005   0.0007    0.002    0.002    0.002
LATT 1
SFAC C  H  O
UNIT 36 40 12
L.S. 10
ACTA
BOND $H
FMAP 2
size .12 .11 .08
PLAN 20
LIST 6
TEMP -80.160
WGHT    0.050800    0.185100
FVAR       1.07264
C1    1    0.041368    0.839599    0.508654    11.00000    0.03861    0.03808 =
         0.04979   -0.02452    0.01081   -0.00353
AFIX 137
H1A   2   -0.056425    0.786366    0.485776    11.00000   -1.50000
H1B   2   -0.094349    0.891251    0.533529    11.00000   -1.50000
H1C   2    0.152971    0.787270    0.560467    11.00000   -1.50000
AFIX   0
C2    1    0.418599    0.859074    0.387013    11.00000    0.02679    0.02758 =
         0.03040   -0.01566   -0.00427    0.00161
C3    1    0.460551    0.731127    0.414553    11.00000    0.02565    0.02445 =
         0.02442   -0.00917   -0.00276   -0.00440
AFIX  43
H3    2    0.341988    0.677640    0.465827    11.00000   -1.20000
AFIX   0
C4    1    0.676246    0.679988    0.367444    11.00000    0.02536    0.02027 =
         0.02388   -0.00867   -0.00735   -0.00090
C5    1    0.848026    0.753245    0.288116    11.00000    0.02437    0.02351 =
         0.02224   -0.01015   -0.00649   -0.00068
C6    1    0.797831    0.881924    0.262770    11.00000    0.02828    0.02403 =
         0.02494   -0.00890   -0.00692   -0.00222
C7    1    0.593265    0.934541    0.310825    11.00000    0.03073    0.02294 =
         0.03137   -0.01099   -0.00673    0.00041
C8    1    0.602979    1.073383    0.270123    11.00000    0.04256    0.02525 =
         0.04387   -0.01254   -0.00021   -0.00097
AFIX  23
H8A   2    0.423997    1.111977    0.245567    11.00000   -1.20000
H8B   2    0.644508    1.105779    0.319808    11.00000   -1.20000
AFIX   0
C9    1    0.949327    0.985019    0.183569    11.00000    0.03648    0.02160 =
         0.03486   -0.00836   -0.00261   -0.00198
AFIX  23
H9A   2    1.149853    0.978329    0.192125    11.00000   -1.20000
H9B   2    0.927490    0.981981    0.119295    11.00000   -1.20000
AFIX   0
C10   1    1.079715    0.701361    0.232692    11.00000    0.02515    0.02356 =
         0.02553   -0.00969   -0.00259   -0.00280
AFIX  23
H10A  2    1.157338    0.771664    0.176338    11.00000   -1.20000
H10B  2    1.229984    0.664503    0.275316    11.00000   -1.20000
AFIX   0
C11   1    0.996169    0.603465    0.196382    11.00000    0.02209    0.02442 =
         0.02251   -0.00971    0.00108   -0.00348
C12   1    1.096253    0.478981    0.230929    11.00000    0.02267    0.02677 =
         0.02286   -0.01010   -0.00014   -0.00096
C13   1    1.307173    0.434562    0.303813    11.00000    0.02726    0.03110 =
         0.02947   -0.01316   -0.00402    0.00259
AFIX  23
H13A  2    1.363347    0.346258    0.314619    11.00000   -1.20000
H13B  2    1.474574    0.484542    0.278156    11.00000   -1.20000
AFIX   0
C14   1    1.009758    0.393022    0.195059    11.00000    0.02825    0.02136 =
         0.02792   -0.00956   -0.00290    0.00127
AFIX  43
H14   2    1.076564    0.308518    0.219451    11.00000   -1.20000
AFIX   0
C15   1    0.827913    0.430279    0.124433    11.00000    0.02933    0.02317 =
         0.02333   -0.01131   -0.00047   -0.00370
C16   1    0.732699    0.553807    0.086542    11.00000    0.02977    0.02604 =
         0.02212   -0.00922   -0.00360   -0.00312
AFIX  43
H16   2    0.610703    0.579835    0.036942    11.00000   -1.20000
AFIX   0
C17   1    0.819087    0.638733    0.122488    11.00000    0.02729    0.01954 =
         0.02292   -0.00698   -0.00054   -0.00063
C18   1    0.574036    0.805244    0.008745    11.00000    0.04326    0.02560 =
         0.03011   -0.00763   -0.01239    0.00368
AFIX 137
H18A  2    0.673151    0.786913   -0.046267    11.00000   -1.50000
H18B  2    0.535078    0.895394   -0.010232    11.00000   -1.50000
H18C  2    0.398789    0.762113    0.028441    11.00000   -1.50000
AFIX   0
O1    3    0.219534    0.918389    0.430011    11.00000    0.03694    0.02963 =
         0.04611   -0.01942    0.00788   -0.00040
O2    3    0.823575    1.098468    0.192178    11.00000    0.06074    0.02022 =
         0.05375   -0.00779    0.01425   -0.00111
O3    3    0.741089    0.763603    0.087552    11.00000    0.04197    0.02100 =
         0.03081   -0.00896   -0.01253    0.00126
O4    3    0.731952    0.348964    0.088916    11.00000    0.04595    0.02373 =
         0.03376   -0.01334   -0.01316   -0.00167
AFIX 147
H4    2    0.797633    0.276728    0.117553    11.00000   -1.50000
AFIX   0
O5    3    1.194659    0.445958    0.394279    11.00000    0.03027    0.03427 =
         0.02634   -0.01215   -0.00688   -0.00023
AFIX 147
H5    2    1.321466    0.463556    0.420158    11.00000   -1.50000
AFIX   0
O6    3    0.701323    0.552040    0.404661    11.00000    0.02675    0.02046 =
         0.03019   -0.00788    0.00065   -0.00060
AFIX 147
H6    2    0.866935    0.528854    0.394058    11.00000   -1.50000
AFIX   0
HKLF 4

REM  20200717ZH_NINGBO_A_0m_a.res in P-1
REM R1 =  0.0377 for    2287 Fo > 4sig(Fo)  and  0.0482 for all    2792 data
REM    222 parameters refined using      0 restraints

END

WGHT      0.0456      0.2079

REM Highest difference peak  0.199,  deepest hole -0.190,  1-sigma level  0.041
Q1    1   1.2038  0.4628  0.2652  11.00000  0.05    0.20
Q2    1   0.9917  0.5276  0.2380  11.00000  0.05    0.19
Q3    1   0.7190  0.9039  0.2986  11.00000  0.05    0.17
Q4    1   0.4912  0.9024  0.3399  11.00000  0.05    0.17
Q5    1   0.6672  0.9099 -0.0374  11.00000  0.05    0.17
Q6    1   0.5897  0.9974  0.2974  11.00000  0.05    0.15
Q7    1   0.8124  0.5977  0.1829  11.00000  0.05    0.15
Q8    1   0.6859  0.8189 -0.0630  11.00000  0.05    0.14
Q9    1   1.2788  0.3326  0.3372  11.00000  0.05    0.14
Q10   1   0.8693  0.5048  0.0770  11.00000  0.05    0.14
Q11   1   0.8071  0.7166  0.3332  11.00000  0.05    0.14
Q12   1   0.8837  1.1583  0.1556  11.00000  0.05    0.14
Q13   1   0.8509  0.9259  0.2242  11.00000  0.05    0.14
Q14   1   0.9576  0.7253  0.2654  11.00000  0.05    0.13
Q15   1   0.8402  0.4031  0.1859  11.00000  0.05    0.13
Q16   1   0.6532  0.4763  0.4848  11.00000  0.05    0.13
Q17   1   1.0015  0.5034  0.3814  11.00000  0.05    0.12
Q18   1   1.1421  0.5623  0.1851  11.00000  0.05    0.12
Q19   1   0.6761  0.4852  0.1367  11.00000  0.05    0.12
Q20   1   0.9904  0.4226  0.1390  11.00000  0.05    0.12
;
_shelx_res_checksum   67673

_shelx_hkl_file
;
  -1   0   0  803.02   32.70
   1   0   0  741.33   31.70
   1   0   0  807.72   32.50
  -2   0   0 1132.29   47.00
  -2   0   0 1135.29   46.50
   2   0   0 1189.68   47.10
  -3   0   0    2.00    2.00
  -3   0   0    3.50    1.40
   3   0   0    3.30    1.00
   3   0   0    3.70    1.50
  -4   0   0   61.69    4.50
  -4   0   0   77.99    6.20
   4   0   0   76.39    7.10
  -5   1   0   14.50    3.60
   4  -1   0   45.10    4.80
  -4   1   0   40.50    3.30
  -4   1   0   42.20    5.10
   3  -1   0  402.66   17.60
   3  -1   0  434.76   19.20
  -3   1   0  434.56   19.30
  -3   1   0  443.16   18.30
   2  -1   0  316.37   16.30
   2  -1   0  305.17   16.90
   2  -1   0  310.07   13.50
  -2   1   0  279.77   13.40
   1  -1   0    1.90    1.00
   1  -1   0    2.60    2.60
   1  -1   0    2.10    0.60
  -1   1   0    1.80    1.00
  -1   1   0    1.80    1.30
   0  -1   0  984.60   43.90
   0  -1   0 1014.20   40.50
   0   1   0  979.30   40.10
   0   1   0 1049.89   40.50
  -1  -1   0 1974.80   80.59
  -2  -1   0  801.92   34.30
   2   1   0  861.81   34.60
  -3  -1   0   -0.20    1.70
  -3  -1   0    2.00    1.50
   3   1   0    0.60    1.20
   3   1   0   -0.50    1.00
  -4  -1   0   93.09    6.80
  -4  -1   0   88.49    5.40
  -5  -1   0  224.08   10.70
  -5   2   0   22.20    4.20
   4  -2   0    4.30    1.40
  -4   2   0    2.30    1.50
  -4   2   0    4.40    3.00
   3  -2   0   49.20    4.40
   3  -2   0   50.99    3.00
  -3   2   0   46.10    4.40
  -3   2   0   48.80    3.30
   2  -2   0  128.39    5.90
   2  -2   0  138.29   11.70
   2  -2   0  142.79    7.10
   2  -2   0  131.79   12.30
  -2   2   0  124.59    7.10
  -2   2   0  136.09    7.30
  -2   2   0  122.59    6.80
  -2   2   0  131.29    6.10
   1  -2   0  393.46   17.10
   1  -2   0  441.96   25.80
   1  -2   0  439.76   18.00
   1  -2   0  447.86   24.10
  -1   2   0  416.26   17.80
  -1   2   0  427.76   17.90
  -1   2   0  417.16   17.20
   0  -2   0  566.54   28.60
   0  -2   0  591.84   30.70
   0  -2   0  559.94   24.10
   0   2   0  540.95   23.00
   0   2   0  587.74   23.90
  -1  -2   0 2970.50  124.89
  -1  -2   0 3065.99  126.59
  -2  -2   0   99.99    5.10
  -2  -2   0   98.79    5.60
  -3  -2   0    1.40    1.80
  -3  -2   0    0.10    1.30
   3   2   0   -0.50    1.30
   3   2   0   -0.20    1.30
  -4  -2   0    5.70    2.10
  -4  -2   0    7.60    2.80
   4   2   0    5.50    2.30
   4   2   0    2.80    1.80
  -5  -2   0    4.30    3.10
  -5  -2   0    2.50    2.80
  -5   3   0   13.00    3.60
   4  -3   0  142.49    7.60
  -4   3   0  141.89    8.90
   3  -3   0  189.48   18.30
   3  -3   0  163.88   10.00
   3  -3   0  177.48    8.10
  -3   3   0  180.88    9.40
  -3   3   0  170.68    8.20
   2  -3   0    8.50    2.40
   2  -3   0    8.40    4.40
   2  -3   0    8.70    1.50
   2  -3   0    5.70    5.70
  -2   3   0    4.60    1.10
  -2   3   0    8.90    2.00
  -2   3   0    7.20    2.10
  -2   3   0    7.40    2.00
   1  -3   0   61.39   10.00
   1  -3   0   47.80    2.90
   1  -3   0   62.19   11.40
   1  -3   0   51.89    4.50
  -1   3   0   54.09    3.60
  -1   3   0   51.29    2.90
  -1   3   0   45.50    3.10
   0  -3   0  118.49    7.70
   0  -3   0  123.19   12.30
   0  -3   0  110.49   13.60
   0   3   0  112.39    6.70
   0   3   0  118.19    5.60
  -1  -3   0  145.49   12.50
  -1  -3   0  146.09    6.70
  -1  -3   0  148.69   14.00
   1   3   0  141.29    8.60
   1   3   0  143.69    7.00
  -2  -3   0  181.48    8.30
  -2  -3   0  190.08   14.00
  -2  -3   0  166.78    8.50
  -2  -3   0  196.28   13.70
   2   3   0  163.08    7.50
   2   3   0  181.48    8.70
  -3  -3   0   19.00    3.10
  -3  -3   0   17.30    2.40
   3   3   0   15.80    2.50
   3   3   0   17.10    1.40
  -4  -3   0   46.10    5.00
  -4  -3   0   49.00    4.30
   4   3   0   51.09    4.50
   4   3   0   58.99    5.30
  -5  -3   0   32.80    4.20
  -5  -3   0   35.80    3.50
  -5   4   0  342.07   16.50
   4  -4   0   49.50    4.00
  -4   4   0   52.89    5.40
   3  -4   0   87.49    7.80
   3  -4   0   99.59    5.50
  -3   4   0   97.59    5.30
  -3   4   0  102.09    6.50
   2  -4   0   22.90    3.80
   2  -4   0   18.00    6.70
   2  -4   0   23.80    7.70
   2  -4   0   23.80    2.50
  -2   4   0   20.60    2.00
  -2   4   0   25.90    2.80
  -2   4   0   25.80    3.40
   1  -4   0 2804.62  112.39
   1  -4   0 2720.83  114.29
   1  -4   0 2902.71  130.79
   1  -4   0 2841.12  125.99
  -1   4   0 2781.62  112.39
  -1   4   0 2932.61  113.39
  -1   4   0 2869.81  112.49
  -1   4   0 2710.43  112.19
   0  -4   0  272.87   14.10
   0  -4   0  276.67   20.80
   0  -4   0  262.67   11.60
   0  -4   0  259.47   23.50
   0   4   0  266.67   11.60
   0   4   0  269.47   11.90
   0   4   0  278.97   13.10
  -1  -4   0 2060.19   82.29
  -1  -4   0 2131.89   93.39
   1   4   0 2126.99   82.79
   1   4   0 1963.40   81.99
   1   4   0 2006.30   84.49
  -2  -4   0   17.10    2.40
  -2  -4   0   15.80    2.30
  -2  -4   0   11.00    5.30
  -2  -4   0   11.80    4.70
   2   4   0   13.60    1.50
   2   4   0   13.50    3.50
   2   4   0    9.90    2.20
  -3  -4   0  303.67   13.90
  -3  -4   0  298.57   14.30
   3   4   0  305.37   14.40
   3   4   0  309.27   12.90
  -4  -4   0   10.80    2.80
  -4  -4   0   12.30    2.60
   4   4   0    7.40    2.40
  -5  -4   0   40.60    3.90
  -5  -4   0   38.20    4.00
   4  -5   0  332.77   15.50
  -4   5   0  356.26   16.60
   3  -5   0   33.70    3.60
   3  -5   0   20.30    4.90
  -3   5   0   46.40    4.90
  -3   5   0   32.20    4.00
   2  -5   0   67.59   14.00
   2  -5   0   42.40    6.10
   2  -5   0   54.19    3.90
  -2   5   0   48.40    2.90
  -2   5   0   44.70    4.10
  -2   5   0   51.69    3.80
  -2   5   0   52.39    3.10
   1  -5   0 2190.98  104.29
   1  -5   0 1996.10   89.89
   1  -5   0 2176.48   87.49
   1  -5   0 2235.28  110.19
  -1   5   0 2288.47   87.79
  -1   5   0 2194.38   87.29
  -1   5   0 2201.88   87.19
   0  -5   0  170.98    8.00
   0  -5   0  156.18   10.70
   0  -5   0  187.78   21.30
   0  -5   0  162.88   16.80
   0   5   0  161.68    7.70
   0   5   0  176.58    9.60
   0   5   0  172.08    8.30
  -1  -5   0  359.86   28.00
  -1  -5   0  415.06   17.30
  -1  -5   0  421.56   17.20
  -1  -5   0  414.16   32.10
   1   5   0  433.16   18.00
   1   5   0  406.86   17.20
   1   5   0  381.46   19.70
  -2  -5   0  331.07   14.80
  -2  -5   0  339.87   14.80
  -2  -5   0  313.07   26.70
   2   5   0  348.27   15.60
   2   5   0  328.57   14.20
  -3  -5   0  378.56   16.40
  -3  -5   0  348.77   16.40
   3   5   0  355.46   15.30
   3   5   0  367.06   17.10
  -4  -5   0   10.90    2.50
  -4  -5   0   10.20    2.50
   4   5   0   12.20    2.70
  -5  -5   0    4.90    2.00
  -5   6   0   12.80    5.20
   4  -6   0  144.59    8.00
  -4   6   0  143.29    8.50
   3  -6   0  672.63   28.40
  -3   6   0  657.83   28.50
   2  -6   0  353.26   14.90
   2  -6   0  273.77   17.80
  -2   6   0  334.97   14.30
  -2   6   0  321.77   13.90
  -2   6   0  336.87   14.60
  -2   6   0  334.77   15.90
   1  -6   0   84.69   21.60
   1  -6   0   83.99    5.00
   1  -6   0   72.89    7.70
   1  -6   0   48.50   12.10
  -1   6   0   84.29    5.00
  -1   6   0   79.69    4.30
   0  -6   0  912.91   44.40
   0  -6   0 1029.80   41.30
   0  -6   0 1105.69   66.09
   0  -6   0  999.80   57.99
   0   6   0 1025.60   41.80
   0   6   0 1018.90   41.20
  -1  -6   0  201.88    9.20
  -1  -6   0  184.88   23.40
  -1  -6   0  208.78   21.80
  -1  -6   0  205.38    9.40
   1   6   0  199.58    9.20
   1   6   0  191.68   10.10
  -2  -6   0  142.99    7.50
  -2  -6   0  148.59    7.70
  -2  -6   0  194.18   23.90
   2   6   0  144.79    7.20
   2   6   0  151.48    8.70
  -3  -6   0   68.09    4.90
  -3  -6   0   71.59    5.20
   3   6   0   73.99    4.30
   3   6   0   74.49    6.10
  -4  -6   0    9.00    2.60
  -4  -6   0   -1.80    2.10
   4   6   0    9.70    3.10
   4   6   0    5.90    1.50
  -5  -6   0   97.79    5.90
   4  -7   0   10.70    2.80
  -4   7   0    5.90    4.20
   3  -7   0   44.40    4.70
  -3   7   0   29.70    4.10
   2  -7   0    0.60    3.60
  -2   7   0   -1.90    1.20
  -2   7   0    0.40    2.10
  -2   7   0   -1.70    1.20
  -2   7   0    4.40    2.10
   1  -7   0  372.06   15.80
   1  -7   0  253.07   40.20
   1  -7   0  302.07   19.00
  -1   7   0  360.36   16.00
  -1   7   0  369.16   15.20
   0  -7   0   -8.30   10.50
   0  -7   0    3.80    2.00
   0  -7   0   -6.30   11.80
   0   7   0    3.70    1.90
   0   7   0    1.10    1.70
  -1  -7   0   22.10    2.50
  -1  -7   0   12.80   11.50
  -1  -7   0   26.80    2.80
   1   7   0   18.20    2.30
   1   7   0   16.60    3.10
  -2  -7   0  244.68   11.50
   2   7   0  242.08   12.60
   2   7   0  232.78   11.00
  -3  -7   0   10.80    2.80
   3   7   0    3.50    2.50
   3   7   0    5.90    1.70
  -4  -7   0    6.00    3.20
   4   7   0    9.00    2.90
   4   7   0    5.30    1.50
   4  -8   0    9.90    2.90
  -4   8   0    9.60    4.70
   3  -8   0  155.78    9.30
  -3   8   0  172.98    8.80
   2  -8   0   96.39    6.90
  -2   8   0   91.49    7.30
  -2   8   0   91.29    5.40
  -2   8   0   99.79    5.70
  -2   8   0  115.89    6.00
   1  -8   0   53.79    8.50
   1  -8   0   58.69    5.40
  -1   8   0   58.09    4.30
  -1   8   0   65.49    5.00
   0  -8   0   73.79    5.50
   0   8   0   70.89    4.80
  -1  -8   0  317.37   14.30
   1   8   0  327.97   14.40
   1   8   0  304.47   15.50
  -2  -8   0   91.09    5.80
   2   8   0   88.29    5.50
   2   8   0   91.49    7.00
  -3  -8   0   -0.20    2.00
   3   8   0    2.00    1.50
   3   8   0    1.20    2.70
   4   8   0    8.60    1.70
   3  -9   0   38.00    4.80
   2  -9   0   67.29    6.00
  -2   9   0   58.69    4.30
   1  -9   0  128.49    7.90
  -1   9   0  120.09    6.80
  -1   9   0  121.89    7.80
   0  -9   0  315.37   15.00
   0   9   0  332.97   14.60
   0   9   0  299.37   15.70
  -1  -9   0  213.88   10.80
   1   9   0  219.18   12.20
   1   9   0  231.58   10.90
   2   9   0 2844.22  116.59
   2   9   0 2594.14  109.19
   3   9   0   -1.40    2.50
   3   9   0   -1.50    1.40
   4   9   0   17.30    2.90
   3 -10   0   14.90    3.40
   1 -10   0  336.67   16.10
  -1  10   0  328.47   15.10
   0 -10   0   58.79    5.50
   0  10   0   53.59    5.60
   0  10   0   64.99    4.80
  -1 -10   0    2.00    2.30
   1  10   0    0.00    1.90
   1  10   0   -1.50    2.20
   2  10   0  351.86   18.50
   2  10   0  376.16   16.60
   3  10   0   63.79    4.50
   2 -11   0   23.80    4.20
   1 -11   0    4.50    2.80
  -1  11   0    0.50    1.60
   0 -11   0   93.79    6.70
   0  11   0  101.99    6.30
   0  11   0   91.49    7.50
   1  11   0    2.90    2.90
   2  11   0   81.69    5.50
   2  11   0   68.69    8.20
   3  11   0  105.39    6.50
   1 -12   0    0.90    2.20
  -1  12   0    2.70    1.60
   0 -12   0    9.80    2.60
   0  12   0   13.70    2.50
   1  12   0   -0.30    1.80
   2  12   0    0.00    2.50
   1  12  -1   -0.20    2.00
   0  12  -1    9.30    2.30
   0 -12   1   12.30    3.20
   1 -12   1   14.20    3.00
   2  11  -1    2.10    2.00
   1  11  -1   46.60    5.90
   1  11  -1   52.39    4.60
   0  11  -1    2.80    1.90
   0  11  -1    6.50    4.20
   0 -11   1    7.60    2.60
  -1  11  -1    6.90    1.90
   1 -11   1    1.40    2.80
   2 -11   1    2.50    2.70
   3  10  -1    1.70    1.80
   2  10  -1  106.29    8.10
   1  10  -1   25.20    3.20
   1  10  -1   32.30    4.60
   0  10  -1    2.90    2.30
   0  10  -1    1.50    2.00
   0 -10   1   -1.20    2.20
  -1  10  -1  130.19    7.30
   1 -10   1  133.99    8.40
   2 -10   1   17.20    3.60
   3 -10   1    2.30    3.00
   4   9  -1    2.20    1.40
   3   9  -1    6.20    5.00
   3   9  -1    7.50    2.10
   2   9  -1    5.30    2.00
   2   9  -1    7.40    2.80
   1   9  -1  142.49    9.10
   1   9  -1  150.38    8.00
  -1  -9   1  141.09    7.80
   0   9  -1   11.20    2.50
   0   9  -1    2.90    2.20
   0  -9   1   12.50    2.90
  -1   9  -1   93.89    5.60
  -1   9  -1   81.89    6.30
   1  -9   1   73.69    6.30
  -2   9  -1  118.29    6.70
   2  -9   1  142.29    8.40
   3  -9   1    0.50    2.50
   4   8  -1    9.00    1.60
  -4  -8   1    9.40    2.60
   3   8  -1   50.49    5.60
   3   8  -1   59.39    4.20
  -3  -8   1   53.49    5.00
   2   8  -1  904.31   40.00
   2   8  -1  944.91   38.30
  -2  -8   1  910.91   38.50
   1   8  -1   41.50    4.70
   1   8  -1   34.80    3.60
  -1  -8   1   31.20    3.40
   0   8  -1   12.70    2.50
   0   8  -1   12.60    2.90
   0  -8   1    9.60    2.60
  -1   8  -1   85.29    5.40
  -1   8  -1   86.09    6.00
   1  -8   1  102.99    6.50
  -2   8  -1   35.40    3.50
  -2   8  -1   26.40    2.90
   2  -8   1   19.90    3.60
  -3   8  -1    9.30    2.60
   3  -8   1   10.60    3.00
  -4   8  -1   58.19    6.70
   4  -8   1   56.99    5.40
   4   7  -1   22.00    4.20
   4   7  -1   20.50    2.20
  -4  -7   1   24.50    3.50
   3   7  -1  142.79    9.30
   3   7  -1  141.39    7.30
  -3  -7   1  145.99    8.30
   2   7  -1  172.28    8.30
   2   7  -1  159.88    9.80
   1   7  -1  827.32   34.60
   1   7  -1  857.11   36.10
  -1  -7   1  853.11   34.60
  -1  -7   1  802.42   34.40
   0   7  -1  180.18    8.90
   0   7  -1  183.68    9.60
   0  -7   1  154.38   24.70
   0  -7   1  182.78   30.80
   0  -7   1  190.48    9.10
  -1   7  -1  143.49    7.90
  -1   7  -1  142.19    7.40
   1  -7   1  151.58    8.00
  -2   7  -1  124.19    6.40
  -2   7  -1  110.99    5.90
  -2   7  -1  111.59    5.90
  -2   7  -1  109.99    7.30
   2  -7   1  123.19    7.30
  -3   7  -1   43.60    4.60
   3  -7   1   36.80    4.40
  -4   7  -1    3.10    3.60
   4  -7   1    2.70    2.30
  -5  -6   1    2.00    1.90
   4   6  -1    5.50    2.40
  -4  -6   1    8.20    2.60
   3   6  -1  112.69    7.90
   3   6  -1  118.39    6.10
  -3  -6   1  118.89    6.90
   2   6  -1   20.60    3.20
   2   6  -1   16.30    2.10
  -2  -6   1   20.40    2.70
   1   6  -1  300.07   14.30
   1   6  -1  303.87   13.50
  -1  -6   1  330.17   32.20
  -1  -6   1  314.27   13.40
  -1  -6   1  296.77   13.50
   0   6  -1    1.70    1.60
   0   6  -1   -0.30    1.40
   0  -6   1   -0.20    1.70
   0  -6   1   -0.10    8.40
   0  -6   1   -7.30    6.30
  -1   6  -1   89.89    4.60
  -1   6  -1   85.09    5.00
  -1   6  -1   96.69    5.30
   1  -6   1   88.09   14.50
   1  -6   1   89.19    5.40
   1  -6   1   79.39    8.00
  -2   6  -1    5.60    2.00
  -2   6  -1    5.50    1.40
  -2   6  -1    4.80    1.70
  -2   6  -1    5.60    1.40
   2  -6   1    4.10    2.90
   2  -6   1    4.70    2.20
  -3   6  -1   99.09    6.50
   3  -6   1  102.69    6.50
   4  -6   1   81.39    7.30
  -5  -5   1    3.90    2.00
   4   5  -1  116.39    7.60
  -4  -5   1  112.59    6.80
  -4  -5   1  121.99    7.20
   3   5  -1    6.10    1.40
   3   5  -1    6.40    2.60
  -3  -5   1    5.80    1.80
  -3  -5   1    2.30    2.10
   2   5  -1   26.20    2.40
   2   5  -1   29.70    3.60
  -2  -5   1   27.30    3.00
  -2  -5   1   23.20    2.70
  -2  -5   1   39.50   10.30
   1   5  -1    0.80    2.20
   1   5  -1    1.30    1.60
   1   5  -1    1.10    1.20
  -1  -5   1    0.90    1.30
  -1  -5   1    0.90    4.50
  -1  -5   1    5.50    5.80
  -1  -5   1   -0.40    1.20
   0   5  -1  687.23   28.10
   0   5  -1  685.93   29.30
   0   5  -1  663.23   27.70
   0  -5   1  695.33   46.70
   0  -5   1  639.24   30.60
   0  -5   1  676.03   27.70
   0  -5   1  659.63   41.60
  -1   5  -1  103.79    5.00
  -1   5  -1  100.49    5.20
  -1   5  -1   98.89    5.30
   1  -5   1  105.79   17.40
   1  -5   1  104.39   15.40
   1  -5   1   96.69    8.00
  -2   5  -1   16.60    1.90
  -2   5  -1   17.80    1.90
  -2   5  -1   19.60    2.70
  -2   5  -1   24.40    2.90
   2  -5   1   21.30    2.70
   2  -5   1    7.50    7.50
   2  -5   1   14.90    4.00
  -3   5  -1   41.10    5.00
   3  -5   1   35.30    3.80
   3  -5   1   25.80    5.70
  -4   5  -1   40.30    5.00
   4  -5   1   42.30    4.20
  -5   5  -1  254.97   12.00
   5  -5   1  197.58   10.70
  -5  -4   1    8.30    2.50
  -5  -4   1    2.30    1.80
   4   4  -1   11.80    3.10
  -4  -4   1   11.70    2.70
  -4  -4   1    7.40    2.60
   3   4  -1  273.77   14.90
   3   4  -1  255.47   11.40
  -3  -4   1  277.77   12.50
  -3  -4   1  249.38   12.30
   2   4  -1   16.70    1.70
   2   4  -1   21.50    2.90
   2   4  -1   13.90    3.20
  -2  -4   1   14.20    7.10
  -2  -4   1   22.10    5.50
  -2  -4   1   18.20    2.30
  -2  -4   1   14.90    2.20
   1   4  -1   24.20    3.90
   1   4  -1   23.30    2.20
  -1  -4   1   27.80    7.30
  -1  -4   1   23.60    2.40
  -1  -4   1   15.90    6.00
   0   4  -1  342.77   14.40
   0   4  -1  354.76   15.40
   0   4  -1  317.17   14.00
   0  -4   1  334.77   14.00
   0  -4   1  324.87   16.50
   0  -4   1  323.57   23.90
   0  -4   1  343.07   27.60
   0  -4   1  310.57   13.80
  -1   4  -1  268.67   11.70
  -1   4  -1  272.17   12.80
  -1   4  -1  274.87   11.80
   1  -4   1  277.87   11.90
   1  -4   1  269.27   24.80
   1  -4   1  280.17   22.50
   1  -4   1  265.97   14.00
  -2   4  -1    0.60    1.20
  -2   4  -1    1.80    1.70
  -2   4  -1    0.20    0.90
   2  -4   1    1.50    2.70
   2  -4   1    1.20    1.40
   2  -4   1    7.80    5.60
  -3   4  -1    5.00    2.40
   3  -4   1    6.70    1.80
   3  -4   1    1.80    2.90
  -4   4  -1    5.40    2.90
   4  -4   1    3.80    1.90
  -5   4  -1    4.10    3.00
  -5  -3   1    0.90    1.70
  -5  -3   1    0.90    2.00
   4   3  -1   26.70    3.50
  -4  -3   1   25.50    3.80
  -4  -3   1   18.30    2.90
   3   3  -1  198.48    8.70
   3   3  -1  213.78   10.40
  -3  -3   1  204.38   10.10
  -3  -3   1  202.38    9.90
   2   3  -1   21.80    1.60
  -2  -3   1   21.50    5.10
  -2  -3   1   21.60    2.40
  -2  -3   1   22.60    2.60
  -2  -3   1   28.00    5.20
   1   3  -1 1436.96   61.09
   1   3  -1 1573.84   63.09
  -1  -3   1 1561.14   72.59
  -1  -3   1 1502.95   61.69
  -1  -3   1 1589.14   69.79
   0   3  -1 3253.77  143.39
   0   3  -1 3011.10  130.19
   0  -3   1 3325.47  131.89
   0  -3   1 3538.25  144.69
  -1   3  -1  405.76   17.30
  -1   3  -1  432.26   29.10
  -1   3  -1  360.16   16.50
  -1   3  -1  397.76   16.20
   1  -3   1  417.56   17.80
   1  -3   1  380.96   16.50
   1  -3   1  381.46   27.90
  -2   3  -1   58.99    4.00
  -2   3  -1   55.89    4.10
   2  -3   1   54.89   15.50
   2  -3   1   54.69    3.30
   2  -3   1   57.29    4.80
   2  -3   1   57.19   13.60
  -3   3  -1   13.20    2.40
  -3   3  -1   11.20    2.80
   3  -3   1    6.40    2.60
   3  -3   1   -3.80    5.50
   3  -3   1   12.40    1.80
  -4   3  -1    5.60    2.90
   4  -3   1    4.10    1.60
  -5   3  -1    5.20    3.30
  -5  -2   1  173.08    8.90
  -5  -2   1  173.98    9.70
   4   2  -1   44.60    4.10
  -4  -2   1   54.89    4.40
  -4  -2   1   50.29    4.90
   3   2  -1   22.30    2.90
   3   2  -1   18.50    2.60
  -3  -2   1   19.80    2.60
  -3  -2   1   24.20    3.30
  -2  -2   1 2225.48   89.19
   1   2  -1  201.98   10.30
  -1  -2   1  206.18   14.90
  -1  -2   1  221.18   13.80
   0   2  -1  784.42   30.10
   0   2  -1  717.93   37.70
   0  -2   1  693.93   30.40
   0  -2   1  711.53   37.90
  -1   2  -1 1757.52   71.09
  -1   2  -1 1761.02   81.09
  -1   2  -1 1705.43   70.19
   1  -2   1 1738.73   80.99
   1  -2   1 1866.11   71.19
  -2   2  -1  141.59    8.00
  -2   2  -1  152.28    7.60
  -2   2  -1  157.28    7.60
   2  -2   1  150.48   14.20
   2  -2   1  144.99    6.60
   2  -2   1  153.38    7.80
  -3   2  -1   89.79    4.70
  -3   2  -1   95.49    6.20
   3  -2   1   91.09    4.60
   3  -2   1   99.79   10.70
   3  -2   1   92.89    6.30
  -4   2  -1   10.70    3.30
   4  -2   1   12.60    1.90
  -5   2  -1    4.80    3.10
  -5  -1   1  199.18   10.80
  -5  -1   1  186.68   10.20
   4   1  -1    5.70    2.00
   4   1  -1    6.30    2.10
  -4  -1   1   10.90    3.00
   3   1  -1  273.17   12.80
  -3  -1   1  264.77   12.90
  -3  -1   1  274.67   12.40
   2   1  -1   13.40    2.30
  -2  -1   1   14.50    2.20
  -2  -1   1   14.20    1.90
  -1  -1   1 1281.07   54.29
   0   1  -1 2938.91  124.39
   0  -1   1 3069.99  124.79
  -1   1  -1  131.79    6.30
  -1   1  -1  130.99   11.50
  -1   1  -1  126.29    5.80
   1  -1   1  126.89    6.10
   1  -1   1  129.69   11.40
  -2   1  -1    9.80    3.80
  -2   1  -1   11.50    2.20
   2  -1   1    8.80    3.70
   2  -1   1    8.40    1.70
  -3   1  -1  849.41   35.70
  -3   1  -1  807.12   34.30
   3  -1   1  885.21   36.10
   3  -1   1  823.02   33.90
  -4   1  -1   86.19    6.80
   4  -1   1   82.29    4.40
   4  -1   1   91.09    9.50
  -5   1  -1   14.20    4.00
  -5   0   1   25.00    3.90
   4   0  -1   79.09    5.90
  -4   0   1   85.69    5.30
  -4   0   1   90.39    6.60
   3   0  -1   90.69    5.40
  -3   0   1   89.29    5.90
  -3   0   1   87.59    5.20
   2   0  -1   12.90    1.80
  -2   0   1   14.10    2.20
  -2   0   1   12.70    1.80
   1   0  -1 1076.69   42.60
  -1   0   1 1048.10   43.40
   0   0  -1   35.00    1.80
   0   0  -1   37.50    1.60
   0   0  -1   39.90    3.90
   0   0  -1   34.10    1.90
   0   0   1   39.90    3.90
   0   0   1   39.90    1.60
   0   0   1   35.80    1.80
  -1   0  -1 3988.80  155.58
   1   0   1 3820.92  155.08
   1   0   1 3622.34  151.28
  -2   0  -1   51.39    3.90
  -2   0  -1   59.99    6.10
   2   0   1   61.79    6.00
   2   0   1   56.69    2.90
   2   0   1   58.79    4.10
  -3   0  -1  179.58    8.30
  -3   0  -1  185.28    9.60
   3   0   1  171.78    7.70
   3   0   1  179.08    7.60
   3   0   1  184.08    9.50
  -4   0  -1    8.20    3.00
  -4   0  -1    5.30    1.50
   4   0   1    7.00    2.30
  -5   1   1    0.70    2.70
  -4   1   1   91.89    6.80
  -4   1   1   84.39    5.30
   3  -1  -1   91.19    5.50
   3  -1  -1   81.89    4.00
  -3   1   1   91.19    5.70
  -3   1   1   87.39    5.80
   2  -1  -1  346.37   14.90
  -2   1   1  339.67   14.90
  -2   1   1  356.46   16.10
  -2   1   1  330.47   15.00
   1  -1  -1  447.56   18.30
   1  -1  -1  485.65   22.50
  -1   1   1  424.26   18.30
  -1   1   1  434.46   18.90
   0  -1  -1  567.04   25.00
   0  -1  -1  508.45   21.90
   0   1   1  550.34   22.20
   0   1   1  540.45   21.90
   0   1   1  561.84   25.00
  -1  -1  -1   12.40    3.40
   1   1   1   12.70    1.50
   1   1   1   13.10    3.20
  -2  -1  -1  178.78    8.10
  -2  -1  -1  168.38    8.70
  -2  -1  -1  184.48   10.20
   2   1   1  181.58    9.10
   2   1   1  187.38    8.10
   2   1   1  192.68    9.60
  -3  -1  -1   54.49    3.50
  -3  -1  -1   55.69    4.50
   3   1   1   45.30    2.70
   3   1   1   58.39    3.40
   3   1   1   57.59    4.50
  -4  -1  -1    4.50    2.70
  -4  -1  -1    4.90    1.60
   4   1   1    3.30    2.10
  -5  -1  -1  126.49    9.20
  -5   2   1    3.40    3.00
   4  -2  -1    7.10    3.00
  -4   2   1    0.70    2.60
  -4   2   1    5.40    1.70
   3  -2  -1  401.26   16.50
   3  -2  -1  396.76   18.20
  -3   2   1  398.96   17.20
  -3   2   1  389.46   18.00
   2  -2  -1  468.65   25.20
   2  -2  -1  495.25   20.10
   2  -2  -1  479.15   26.40
  -2   2   1  427.46   20.10
  -2   2   1  486.05   20.90
  -2   2   1  443.36   19.90
   1  -2  -1 3186.08  118.69
   1  -2  -1 2889.91  124.19
   1  -2  -1 2944.51  126.39
  -1   2   1 2872.21  118.39
  -1   2   1 2889.21  118.29
  -1   2   1 3042.40  118.79
   0  -2  -1   54.29    4.80
   0  -2  -1   55.19    7.30
   0   2   1   60.99    4.90
   0   2   1   56.59    3.20
   0   2   1   56.09    7.00
  -1  -2  -1 1365.86   58.69
   1   2   1 1350.76   58.09
   1   2   1 1271.67   53.29
  -2  -2  -1  377.86   19.00
  -2  -2  -1  337.17   15.70
  -2  -2  -1  354.66   15.20
   2   2   1  367.36   15.40
  -3  -2  -1  148.79    8.40
   3   2   1  148.89    8.70
   3   2   1  156.78    7.60
  -4  -2  -1    3.80    2.60
  -4  -2  -1    3.90    1.60
   4   2   1    4.60    2.30
  -5  -2  -1    9.60    2.00
  -5   3   1   38.50    4.90
   4  -3  -1   75.39    4.50
  -4   3   1   78.79    4.90
  -4   3   1   79.39    6.50
   3  -3  -1   39.70    4.60
   3  -3  -1   47.70    9.60
  -3   3   1   46.00    3.70
  -3   3   1   39.40    4.30
   2  -3  -1  197.88   16.00
   2  -3  -1  170.98    7.60
   2  -3  -1  172.48   15.80
   2  -3  -1  171.28    9.10
  -2   3   1  156.58    8.30
  -2   3   1  166.28    7.70
   1  -3  -1  167.88    8.80
   1  -3  -1  144.99   13.40
   1  -3  -1  148.29    6.80
   1  -3  -1  170.58   16.10
  -1   3   1  164.88    7.50
  -1   3   1  142.79    7.00
  -1   3   1  147.29    7.00
   0  -3  -1  165.98    9.50
   0  -3  -1  167.58   13.80
   0   3   1  172.98    7.70
  -1  -3  -1 1880.51   78.39
  -1  -3  -1 1944.41   86.39
   1   3   1 2010.20   86.29
   1   3   1 2022.30   78.79
  -2  -3  -1   53.39    3.60
  -2  -3  -1   57.19    4.20
  -2  -3  -1   62.09    8.00
  -2  -3  -1   72.59    8.40
   2   3   1   61.29    4.10
   2   3   1   56.19    3.00
  -3  -3  -1  166.78    8.90
  -3  -3  -1  160.08    8.00
   3   3   1  158.58    7.00
   3   3   1  163.28    8.40
  -4  -3  -1   91.49    6.40
   4   3   1   58.49    6.70
  -5  -3  -1   29.60    3.50
  -5  -3  -1   36.00    4.70
  -5   4   1   31.20    4.30
   4  -4  -1  141.29    7.40
  -4   4   1  152.38    9.10
   3  -4  -1   49.50    3.60
   3  -4  -1   47.60    6.00
  -3   4   1   54.09    5.30
  -3   4   1   53.89    4.70
  -3   4   1   53.09    3.70
   2  -4  -1  434.86   32.80
   2  -4  -1  478.35   31.90
   2  -4  -1  453.85   22.00
   2  -4  -1  486.15   20.10
  -2   4   1  505.25   20.70
  -2   4   1  482.55   20.10
  -2   4   1  496.25   21.60
   1  -4  -1  823.42   44.40
   1  -4  -1  831.22   48.50
   1  -4  -1  788.22   32.50
   1  -4  -1  793.92   34.50
  -1   4   1  768.52   32.50
  -1   4   1  817.02   33.40
  -1   4   1  819.32   32.80
  -1   4   1  773.12   32.30
   0  -4  -1  448.26   21.40
   0  -4  -1  517.85   33.40
   0  -4  -1  444.36   19.20
   0  -4  -1  471.35   29.00
   0   4   1  490.75   19.70
   0   4   1  432.56   19.10
   0   4   1  481.75   21.00
  -1  -4  -1   59.39   10.20
  -1  -4  -1   47.60    3.10
   1   4   1   43.30    4.00
   1   4   1   38.70    5.50
  -2  -4  -1  312.67   30.00
  -2  -4  -1  382.06   15.80
  -2  -4  -1  361.06   25.40
  -2  -4  -1  362.66   16.20
   2   4   1  361.96   15.20
   2   4   1  381.56   16.30
  -3  -4  -1  120.69    7.20
  -3  -4  -1  125.39    6.60
   3   4   1  125.49    7.20
   3   4   1  112.29    5.50
  -4  -4  -1   38.10    4.50
  -4  -4  -1   35.80    3.80
   4   4   1   35.50    4.10
  -5  -4  -1   17.90    2.50
  -5  -4  -1   17.70    3.30
  -5   5   1    1.40    3.30
   4  -5  -1   58.89    4.70
  -4   5   1   50.99    5.50
   3  -5  -1  124.99    6.90
  -3   5   1  118.19    6.40
  -3   5   1  126.89    8.40
   2  -5  -1  269.97   15.50
   2  -5  -1  279.37   25.80
   2  -5  -1  292.27   13.00
  -2   5   1  304.07   13.20
  -2   5   1  299.37   14.40
  -2   5   1  292.67   12.70
   1  -5  -1   28.10    3.00
   1  -5  -1   22.60    9.50
   1  -5  -1   33.80    8.70
   1  -5  -1   21.20    4.40
  -1   5   1   24.40    3.00
  -1   5   1   25.60    2.70
  -1   5   1   28.70    2.30
  -1   5   1   24.30    2.60
   0  -5  -1 1215.48   57.09
   0  -5  -1 1344.07   54.59
   0  -5  -1 1442.26   74.69
   0  -5  -1 1406.56   69.49
   0   5   1 1435.56   55.19
   0   5   1 1291.27   59.99
   0   5   1 1377.06   54.49
  -1  -5  -1  161.98   19.60
  -1  -5  -1  176.98    8.10
  -1  -5  -1  181.38    8.20
  -1  -5  -1  172.38   17.70
   1   5   1  177.48    8.00
   1   5   1  163.68   10.80
   1   5   1  180.48    8.90
  -2  -5  -1  276.37   24.50
  -2  -5  -1  291.07   13.40
  -2  -5  -1  298.77   13.00
   2   5   1  285.87   12.50
   2   5   1  299.97   13.80
  -3  -5  -1  569.24   23.70
  -3  -5  -1  540.65   24.30
   3   5   1  541.15   22.80
   3   5   1  556.44   24.50
  -4  -5  -1   82.59    5.50
  -4  -5  -1   77.09    5.90
   4   5   1   72.59    5.90
  -5  -5  -1    2.80    1.80
  -5  -5  -1   -1.70    1.90
  -5   6   1   13.50    6.30
   4  -6  -1   80.29    5.60
  -4   6   1   89.09    6.70
   3  -6  -1   95.89    6.30
  -3   6   1  102.09    5.60
  -3   6   1   96.29    6.60
  -3   6   1   90.29    7.30
   2  -6  -1   14.90    4.40
   2  -6  -1   16.40    2.80
  -2   6   1   13.50    2.00
  -2   6   1   12.10    2.40
  -2   6   1   16.00    2.70
  -2   6   1   13.80    1.90
  -2   6   1   15.00    3.00
   1  -6  -1  976.30   63.69
   1  -6  -1  951.40   66.99
   1  -6  -1  979.60   39.30
  -1   6   1  983.40   38.80
  -1   6   1  939.71   39.70
  -1   6   1  919.21   38.90
   0  -6  -1   86.69    5.10
   0  -6  -1   89.89   18.10
   0  -6  -1   67.39   13.30
   0   6   1   87.09    5.50
   0   6   1   84.49    4.70
  -1  -6  -1  559.14   23.30
  -1  -6  -1  504.15   40.50
  -1  -6  -1  555.54   23.30
   1   6   1  572.14   24.30
   1   6   1  567.24   23.20
  -2  -6  -1  262.07   11.90
  -2  -6  -1  251.17   12.00
  -2  -6  -1  242.78   27.30
   2   6   1  251.17   11.30
   2   6   1  265.07   12.80
  -3  -6  -1  255.47   12.60
   3   6   1  259.57   11.40
   3   6   1  257.07   13.30
  -4  -6  -1   23.10    3.40
  -4  -6  -1   24.80    3.20
   4   6   1   21.00    3.40
   4   6   1   31.40    2.40
   4  -7  -1   52.69    4.80
  -4   7   1   41.30    6.00
   3  -7  -1  376.26   17.40
  -3   7   1  368.96   16.80
  -3   7   1  397.76   22.00
  -3   7   1  379.46   17.40
   2  -7  -1    5.10    3.90
   2  -7  -1    3.90    2.40
  -2   7   1    7.00    1.60
  -2   7   1    8.20    1.80
  -2   7   1    6.50    2.60
  -2   7   1    6.70    2.80
   1  -7  -1    4.90    3.90
   1  -7  -1  -19.40   10.40
   1  -7  -1    5.50    2.30
  -1   7   1   10.30    2.30
  -1   7   1    5.50    1.70
   0  -7  -1  382.56   16.90
   0  -7  -1  341.27   33.30
   0  -7  -1  389.16   39.20
   0   7   1  388.96   16.70
   0   7   1  397.76   17.60
  -1  -7  -1   67.49    4.30
  -1  -7  -1   21.10   15.20
   1   7   1   61.59    4.10
   1   7   1   69.49    5.30
  -2  -7  -1   90.69    5.50
  -2  -7  -1   91.99    5.70
   2   7   1   92.09    5.20
   2   7   1   88.59    6.60
  -3  -7  -1   33.90    3.80
  -3  -7  -1   27.30    3.50
   3   7   1   34.00    4.50
   3   7   1   29.80    2.90
  -4  -7  -1    4.20    2.30
   4   7   1    2.10    2.40
   4   7   1    1.30    1.20
   4  -8  -1   14.00    3.10
  -4   8   1   14.20    5.50
   3  -8  -1  215.18   11.50
  -3   8   1  225.98   11.10
   2  -8  -1  462.15   20.70
  -2   8   1  413.16   20.10
  -2   8   1  451.25   19.90
  -2   8   1  454.35   22.30
  -2   8   1  509.05   19.90
   1  -8  -1   17.30    3.10
   1  -8  -1   14.70    4.40
  -1   8   1   29.60    3.70
  -1   8   1   27.30    2.90
   0  -8  -1  586.84   25.70
   0   8   1  591.44   26.50
   0   8   1  617.94   25.40
  -1  -8  -1  166.08    8.70
   1   8   1  178.18   10.00
   1   8   1  175.18    8.60
  -2  -8  -1  247.48   12.40
   2   8   1  274.27   12.20
   2   8   1  261.77   13.80
  -3  -8  -1   45.90    4.30
   3   8   1   40.50    5.70
   3   8   1   42.60    3.60
   4   8   1   -0.70    2.60
   4   8   1    6.20    1.50
   4  -9  -1    0.80    4.80
   3  -9  -1    2.10    2.90
   2  -9  -1   38.20    4.60
  -2   9   1   42.60    6.00
  -2   9   1   35.60    3.60
   1  -9  -1  113.29    7.60
  -1   9   1  114.69    6.40
  -1   9   1  111.89    7.50
   0  -9  -1  237.38   14.10
   0   9   1  224.88   11.00
   0   9   1  224.88   12.30
  -1  -9  -1   70.69    5.20
   1   9   1   68.39    6.20
   1   9   1   73.69    5.10
   2   9   1    7.20    2.20
   2   9   1    7.70    3.00
   3   9   1  246.68   11.60
   4   9   1   14.80    2.10
   3 -10  -1   21.50    4.00
   2 -10  -1   85.69    6.70
  -2  10   1   67.79    5.10
   1 -10  -1    1.80    2.80
  -1  10   1   -2.30    1.60
  -1  10   1    0.40    3.10
   0 -10  -1  146.59    8.50
   0  10   1  152.48    8.00
   0  10   1  127.99    9.00
  -1 -10  -1   22.50    3.30
   1  10   1   26.70    3.40
   1  10   1   28.00    6.40
   2  10   1  135.69    7.60
   2  10   1  139.69    9.60
   3  10   1   15.90    3.80
   3  10   1   21.50    2.80
   4  10   1   72.29    4.60
   2 -11  -1    7.30    3.30
   1 -11  -1    2.80    3.70
  -1  11   1    5.50    3.70
  -1  11   1   -1.50    1.70
   0 -11  -1    1.00    2.60
   0  11   1   -3.90    2.40
   0  11   1    0.30    1.70
   1  11   1    0.60    1.90
   1  11   1    0.20    2.80
   2  11   1   11.70    2.40
   2  11   1    9.40    3.60
   3  11   1   17.30    2.90
   2 -12  -1    2.50    3.10
   1 -12  -1   29.70    4.10
  -1  12   1   34.50    3.30
   0 -12  -1   32.70    3.90
   0  12   1   24.30    3.00
   1  12   1  112.09    6.80
   2  12   1   41.10    4.50
   0 -13  -1   55.99    5.50
   0  13   1   66.79    5.80
   1  13   1    2.20    2.10
   1  12  -2   -4.10    2.00
   0  12  -2    4.10    2.10
  -1  12  -2   40.90    3.50
   1 -12   2   41.90    4.30
   2  11  -2   23.20    3.30
   1  11  -2   66.29    5.20
   0  11  -2   -0.70    1.70
   0 -11   2    1.30    2.20
  -1  11  -2   66.39    4.60
   1 -11   2   63.29    5.60
   2 -11   2    3.40    3.00
   3  10  -2   69.49    4.90
   2  10  -2   28.10    4.60
   2  10  -2   33.60    3.90
   1  10  -2    8.70    2.60
   1  10  -2    6.00    2.40
   0  10  -2  205.68   11.70
   0  10  -2  216.38   10.60
   0 -10   2  197.78   10.70
  -1  10  -2  248.98   12.00
   1 -10   2  260.47   12.90
   2 -10   2   -1.40    2.70
   3 -10   2   -2.80    3.20
   3   9  -2  430.06   17.80
   3   9  -2  370.56   19.80
   2   9  -2   48.50    5.50
   2   9  -2   55.39    4.60
   1   9  -2   74.89    6.90
   1   9  -2   86.79    5.70
   0   9  -2    5.80    2.60
   0   9  -2    9.20    2.50
   0  -9   2    8.80    2.90
  -1   9  -2   -0.20    3.70
  -1   9  -2    5.80    2.10
   1  -9   2    8.40    3.10
  -2   9  -2   80.29    5.00
   2  -9   2   82.49    6.60
   3  -9   2    9.30    2.90
  -4  -8   2   72.79    5.50
   3   8  -2   17.20    2.60
   3   8  -2   21.70    4.20
  -3  -8   2   17.80    3.20
   2   8  -2  151.38    8.10
   2   8  -2  150.18    9.80
  -2  -8   2  153.18    8.40
   1   8  -2  251.37   11.70
   1   8  -2  247.68   12.90
  -1  -8   2  229.08   11.30
   0   8  -2  137.49    7.40
   0   8  -2  129.79    8.10
   0  -8   2  134.69    7.60
  -1   8  -2  129.39    7.70
  -1   8  -2  139.59    7.40
   1  -8   2  133.09    8.00
  -2   8  -2    1.10    1.70
   2  -8   2    2.60    2.60
  -3   8  -2    5.50    2.40
   4  -8   2    2.30    2.70
  -4  -7   2   18.90    3.20
   3   7  -2   -1.60    1.90
   3   7  -2   -0.70    1.40
  -3  -7   2   -1.20    2.10
   2   7  -2   22.20    2.80
   2   7  -2   20.70    3.80
  -2  -7   2   21.40    3.10
   1   7  -2   98.79    5.80
   1   7  -2   95.09    6.60
  -1  -7   2  104.19    7.20
  -1  -7   2   94.89    5.70
   0   7  -2   19.20    2.60
   0   7  -2   16.80    2.70
   0  -7   2   14.70    2.70
  -1   7  -2  142.59    7.70
  -1   7  -2  151.98    7.60
   1  -7   2  127.59   14.50
   1  -7   2  150.88    8.10
  -2   7  -2   14.70    2.40
  -2   7  -2    9.50    1.90
   2  -7   2   15.90    3.20
  -3   7  -2  341.77   15.20
   3  -7   2  318.27   15.60
  -4   7  -2  161.08    9.30
   4  -7   2  162.08    9.00
  -5  -6   2   25.60    3.80
   4   6  -2   -0.50    2.30
  -4  -6   2    1.50    2.10
   3   6  -2   20.00    2.40
   3   6  -2   14.60    3.10
  -3  -6   2   23.20    3.30
   2   6  -2  146.19    8.80
   2   6  -2  147.79    7.40
  -2  -6   2  144.79    7.70
   1   6  -2  198.98    9.60
   1   6  -2  219.08   10.80
  -1  -6   2  208.38    9.50
  -1  -6   2  201.58    9.70
  -1  -6   2  192.28   27.50
   0   6  -2    6.30    1.70
   0   6  -2    8.10    2.10
   0  -6   2    7.10    7.80
   0  -6   2    0.80    7.80
   0  -6   2    8.00    2.10
   0  -6   2    3.50    2.90
  -1   6  -2   92.29    5.40
  -1   6  -2   98.19    5.40
  -1   6  -2  106.49    4.80
   1  -6   2  102.69    5.80
   1  -6   2   83.29    8.50
   1  -6   2   70.19   14.60
   1  -6   2   83.39   21.80
  -2   6  -2   39.80    3.50
  -2   6  -2   40.40    3.10
  -2   6  -2   40.50    3.50
   2  -6   2   37.10    3.90
   2  -6   2   36.60    6.50
  -3   6  -2  201.88   10.30
   3  -6   2  197.28   10.30
  -4   6  -2    7.60    2.90
   4  -6   2   11.40    2.80
  -5  -5   2    3.60    2.00
   4   5  -2  388.36   19.50
  -4  -5   2  430.76   18.80
   3   5  -2  114.89    6.10
   3   5  -2  127.49    8.00
  -3  -5   2  133.29    7.40
   2   5  -2  114.39    5.90
   2   5  -2  122.49    7.40
  -2  -5   2  133.59   21.00
  -2  -5   2  119.89    6.60
   1   5  -2  224.88   10.80
   1   5  -2  210.58    9.90
  -1  -5   2  222.18   10.10
  -1  -5   2  210.28   20.10
  -1  -5   2  223.08    9.90
  -1  -5   2  231.38   25.00
   0   5  -2   58.79    4.00
   0   5  -2   56.19    3.70
   0  -5   2   59.19    3.90
   0  -5   2   46.30   11.90
   0  -5   2   53.59   10.60
   0  -5   2   50.59    3.30
   0  -5   2   51.29    6.50
  -1   5  -2   74.49    4.30
  -1   5  -2   77.49    3.90
  -1   5  -2   74.99    4.40
   1  -5   2   68.59    4.50
   1  -5   2   74.49    8.20
   1  -5   2   59.49   14.90
   1  -5   2   67.49   12.90
  -2   5  -2    0.50    1.60
  -2   5  -2    0.40    1.10
  -2   5  -2    1.50    1.10
   2  -5   2    0.10    3.00
   2  -5   2    0.60    1.60
  -3   5  -2  433.46   20.10
   3  -5   2  465.65   19.80
  -4   5  -2   46.20    5.00
   4  -5   2   41.30    4.30
  -5   5  -2    0.20    2.80
   5  -5   2   -0.10    1.80
  -5  -4   2   17.20    2.70
   4   4  -2    2.90    2.60
  -4  -4   2    2.30    2.10
  -4  -4   2    3.10    1.80
   3   4  -2   66.09    3.70
   3   4  -2   75.09    5.60
  -3  -4   2   68.89    4.90
   2   4  -2  516.45   22.00
   2   4  -2  465.45   24.40
  -2  -4   2  621.14   35.40
  -2  -4   2  564.74   22.70
   1   4  -2   35.20    2.70
   1   4  -2   36.90    4.40
  -1  -4   2   42.60    9.70
  -1  -4   2   39.10    3.10
  -1  -4   2   39.80    8.90
   0   4  -2 1295.27   51.19
   0   4  -2 1173.18   49.99
   0   4  -2 1254.77   67.79
   0  -4   2 1239.48   67.89
   0  -4   2 1282.37   50.19
   0  -4   2 1225.58   52.39
   0  -4   2 1212.18   49.90
  -1   4  -2 1238.08   52.59
  -1   4  -2 1384.46   73.19
  -1   4  -2 1305.07   52.59
  -1   4  -2 1330.97   53.99
  -1   4  -2 1275.77   52.49
   1  -4   2 1331.97   72.79
   1  -4   2 1246.68   54.69
   1  -4   2 1367.16   52.69
  -2   4  -2  217.88   10.10
  -2   4  -2  210.58   10.30
   2  -4   2  238.88   24.10
   2  -4   2  223.28   10.00
   2  -4   2  218.28   12.10
  -3   4  -2   83.59    5.90
   3  -4   2   79.69    5.10
   3  -4   2   79.09    7.50
  -4   4  -2  598.34   27.10
   4  -4   2  614.34   25.80
  -5   4  -2   85.39    6.80
   5  -4   2   72.39    4.70
  -5  -3   2    5.80    2.20
  -5  -3   2    6.50    2.20
   4   3  -2   -2.00    1.70
  -4  -3   2   -0.70    1.80
  -4  -3   2    0.10    1.80
   3   3  -2   71.79    5.30
   3   3  -2   74.79    5.30
   3   3  -2   70.59    3.60
  -3  -3   2   74.89    4.70
  -3  -3   2   73.89    5.00
   2   3  -2 1238.18   53.39
   2   3  -2 1213.58   50.89
  -2  -3   2 1324.47   51.99
  -2  -3   2 1215.28   51.29
  -2  -3   2 1376.36   58.69
   1   3  -2    7.80    2.50
   1   3  -2    3.40    1.30
  -1  -3   2    4.80    1.40
  -1  -3   2    5.30    5.00
   0   3  -2   34.40    3.20
   0   3  -2   26.80    2.30
   0   3  -2   28.30    7.50
   0  -3   2   29.00    8.40
   0  -3   2   25.70    5.20
   0  -3   2   31.70    2.30
  -1   3  -2  114.29    5.30
  -1   3  -2  102.19    5.60
  -1   3  -2  112.89    6.10
  -1   3  -2  103.39   14.50
  -1   3  -2  105.39    5.20
   1  -3   2   97.59   23.60
   1  -3   2   99.89    5.20
   1  -3   2  117.59    6.90
  -2   3  -2  350.36   16.20
  -2   3  -2  323.87   28.80
  -2   3  -2  372.06   15.80
   2  -3   2  391.36   17.30
   2  -3   2  390.26   15.60
   2  -3   2  346.77   28.60
  -3   3  -2   88.89    6.10
   3  -3   2   81.99    6.80
   3  -3   2   87.69    4.80
  -4   3  -2    9.40    3.10
   4  -3   2    5.00    1.80
  -5   3  -2   27.10    4.40
  -5  -2   2  185.88    9.80
  -5  -2   2  186.58    9.70
   4   2  -2    4.90    1.90
  -4  -2   2    4.00    2.10
  -4  -2   2    3.90    2.20
   3   2  -2  429.96   19.40
  -3  -2   2  430.66   19.20
  -3  -2   2  452.85   19.30
  -2  -2   2  847.72   35.60
  -2  -2   2  741.83   33.20
  -2  -2   2  810.22   33.50
  -2  -2   2  852.81   35.20
   1   2  -2   21.70    3.00
   1   2  -2   20.30    5.70
  -1  -2   2    9.30    4.40
  -1  -2   2   17.70    1.90
   0   2  -2  277.67   21.30
   0   2  -2  323.47   13.10
   0  -2   2  303.87   22.00
   0  -2   2  287.07   13.60
  -1   2  -2  409.96   18.20
  -1   2  -2  446.96   28.80
  -1   2  -2  421.06   17.20
   1  -2   2  388.16   17.40
   1  -2   2  457.75   18.30
   1  -2   2  445.16   28.80
  -2   2  -2   38.40    3.90
  -2   2  -2   38.20    3.50
  -2   2  -2   37.50    9.10
   2  -2   2   38.00    8.90
   2  -2   2   40.50    2.60
   2  -2   2   39.60    3.60
  -3   2  -2  314.57   14.80
   3  -2   2  299.67   13.20
   3  -2   2  316.97   22.90
   3  -2   2  313.87   15.20
  -4   2  -2    4.00    2.80
   4  -2   2    3.10    1.40
  -5   2  -2   -3.60    2.50
  -5  -1   2   44.30    4.60
  -5  -1   2   45.30    4.20
   4   1  -2   69.79    4.90
  -4  -1   2   74.39    5.70
  -4  -1   2   75.69    5.40
   3   1  -2    3.70    1.40
  -3  -1   2    5.60    2.00
  -3  -1   2    4.70    1.80
   2   1  -2  570.54   23.20
  -2  -1   2  554.44   23.20
  -2  -1   2  535.05   23.50
   1   1  -2  509.25   22.10
   1   1  -2  562.74   27.10
  -1  -1   2  523.75   26.50
   0   1  -2  601.14   23.20
   0   1  -2  556.64   30.20
   0  -1   2  597.64   23.50
   0  -1   2  507.45   29.60
  -1   1  -2  182.68    7.50
  -1   1  -2  190.08   15.50
  -1   1  -2  184.08    7.60
  -1   1  -2  186.48    8.60
   1  -1   2  189.18    8.50
   1  -1   2  179.58   15.30
  -2   1  -2  175.08    8.70
  -2   1  -2  194.88   16.40
   2  -1   2  185.38   15.40
   2  -1   2  175.28    7.70
   2  -1   2  176.28    8.80
  -3   1  -2  216.18   10.90
  -3   1  -2  206.68    9.20
   3  -1   2  205.48    9.10
   3  -1   2  210.28   15.10
   3  -1   2  217.08   11.00
  -4   1  -2  137.39    8.90
   4  -1   2  137.49    6.50
  -5   1  -2   -1.90    2.70
  -5   0   2   80.49    5.40
  -5   0   2   79.69    6.20
  -4   0   2  661.33   28.40
  -4   0   2  663.53   29.00
   3   0  -2  282.87   13.00
  -3   0   2  279.47   13.40
  -3   0   2  295.17   13.10
   2   0  -2 1190.78   45.90
  -2   0   2 1134.09   46.00
  -2   0   2 1072.19   46.10
   1   0  -2 9687.53  391.66
  -1   0   2 9923.81  391.36
   0   0  -2 1442.66   59.59
   0   0  -2 1351.96   53.89
   0   0  -2 1245.18   54.09
   0   0   2 1352.26   54.19
   0   0   2 1379.16   53.79
   0   0   2 1363.76   59.09
  -1   0  -2  530.15   27.60
  -1   0  -2  486.45   20.30
   1   0   2  514.65   20.50
   1   0   2  493.35   20.40
   1   0   2  526.45   21.10
   1   0   2  494.35   26.70
  -2   0  -2    4.30    3.10
  -2   0  -2    2.60    1.80
   2   0   2    3.30    0.60
   2   0   2   -1.00    2.50
   2   0   2    2.70    1.60
  -3   0  -2  276.47   12.00
  -3   0  -2  285.47   13.60
   3   0   2  282.27   13.70
   3   0   2  278.07   11.70
  -4   0  -2   44.50    5.50
   4   0   2   26.90    2.20
   4   0   2   28.30    5.10
  -5   1   2   21.20    2.70
  -5   1   2   18.80    3.60
  -4   1   2   -1.10    2.60
  -4   1   2    2.20    2.10
   3  -1  -2   13.50    2.10
  -3   1   2   15.10    2.80
  -3   1   2   17.30    2.50
   2  -1  -2  170.08    7.70
  -2   1   2  158.58    7.70
  -2   1   2  153.38    7.90
  -2   1   2  172.18    9.40
   1  -1  -2 2825.52  111.19
   1  -1  -2 2806.92  106.79
  -1   1   2 2500.15  106.79
  -1   1   2 2620.84  107.79
   0  -1  -2 1148.59   51.69
   0   1   2 1167.68   47.00
   0   1   2 1197.58   51.69
  -1  -1  -2 1169.68   51.99
   1   1   2 1171.78   51.49
   1   1   2 1097.19   45.80
  -2  -1  -2  430.46   19.60
  -2  -1  -2  457.95   24.80
   2   1   2  482.05   24.80
   2   1   2  465.55   20.00
   2   1   2  440.96   18.70
  -3  -1  -2  148.69    7.10
  -3  -1  -2  159.88    8.70
   3   1   2  143.89    6.60
   3   1   2  161.68    9.00
   3   1   2  155.78    7.10
  -4  -1  -2  166.58    8.20
  -4  -1  -2  194.58   10.60
   4   1   2  168.48   10.30
  -5  -1  -2    0.90    3.10
  -5   2   2   69.69    6.10
  -4   2   2    6.10    2.80
  -4   2   2    7.00    2.00
   3  -2  -2  158.58    8.80
   3  -2  -2  158.58    7.30
  -3   2   2  164.88    8.20
  -3   2   2  175.18    8.90
   2  -2  -2 2088.99   81.59
   2  -2  -2 1952.30   87.19
   2  -2  -2 2116.99   87.19
  -2   2   2 2070.69   82.89
  -2   2   2 2011.30   81.19
  -2   2   2 1909.91   81.39
   1  -2  -2    3.60    1.70
   1  -2  -2    3.50    3.10
  -1   2   2    4.60    1.50
  -1   2   2    2.80    1.90
  -1   2   2    5.60    3.20
  -1   2   2    4.10    1.10
   0  -2  -2 3263.57  137.89
   0   2   2 3351.56  137.89
  -1  -2  -2  512.65   27.50
   1   2   2  534.45   27.40
   1   2   2  500.45   21.20
  -2  -2  -2  416.06   22.80
  -2  -2  -2  382.46   17.20
  -2  -2  -2  383.16   16.40
   2   2   2  384.96   16.60
   2   2   2  402.76   21.90
  -3  -2  -2   10.70    1.70
  -3  -2  -2    9.60    2.70
   3   2   2    7.70    2.30
   3   2   2   11.50    1.80
   3   2   2    9.80    1.10
  -4  -2  -2    2.20    1.30
  -4  -2  -2    0.00    2.30
   4   2   2    0.10    2.10
  -5  -2  -2  205.48   14.40
  -5   3   2  124.59    8.10
  -4   3   2  111.49    6.40
  -4   3   2  103.29    7.40
   3  -3  -2   40.10    2.80
  -3   3   2   39.10    4.10
  -3   3   2   36.00    3.30
   2  -3  -2  121.79    7.20
   2  -3  -2  127.19   13.40
   2  -3  -2  127.89   12.00
   2  -3  -2  117.99    5.60
  -2   3   2  125.29    7.60
  -2   3   2  115.39    6.40
  -2   3   2  115.19    6.60
  -2   3   2  118.79    6.00
   1  -3  -2  282.47   12.30
   1  -3  -2  285.47   13.70
   1  -3  -2  313.47   20.50
  -1   3   2  274.97   12.40
  -1   3   2  304.87   13.40
  -1   3   2  301.07   12.80
  -1   3   2  296.57   12.80
   0  -3  -2 2164.98   93.89
   0   3   2 2133.19   93.19
   0   3   2 2032.20   85.89
   0   3   2 2166.58   84.99
  -1  -3  -2   24.10    6.20
   1   3   2   26.80    2.60
   1   3   2   22.10    5.50
  -2  -3  -2   35.90    3.60
  -2  -3  -2   36.30    2.70
  -2  -3  -2   32.50    7.00
   2   3   2   35.40    2.10
   2   3   2   32.60    4.00
   2   3   2   28.10    5.70
  -3  -3  -2  273.37   13.40
  -3  -3  -2  272.47   12.20
   3   3   2  266.87   13.90
   3   3   2  274.37   11.50
   3   3   2  273.57   12.60
  -4  -3  -2   34.00    4.70
  -4  -3  -2   28.30    3.10
   4   3   2   27.80    3.40
  -5  -3  -2   16.30    4.00
  -5   4   2    2.60    3.10
   4  -4  -2    3.50    1.50
  -4   4   2    3.10    1.80
  -4   4   2    0.30    3.00
   3  -4  -2  134.19    6.70
   3  -4  -2  111.49    9.10
  -3   4   2  130.89    7.00
  -3   4   2  136.19    7.70
  -3   4   2  141.09    9.10
   2  -4  -2 1002.30   44.20
   2  -4  -2 1040.80   42.20
   2  -4  -2  995.90   56.49
   2  -4  -2 1055.69   55.29
  -2   4   2 1059.79   42.70
  -2   4   2 1061.29   44.10
  -2   4   2 1021.80   43.40
  -2   4   2 1071.09   42.40
   1  -4  -2    3.20    4.70
   1  -4  -2   13.70    3.30
   1  -4  -2   16.20    2.00
   1  -4  -2   17.10    5.70
  -1   4   2   16.60    2.50
  -1   4   2   14.80    2.10
  -1   4   2   18.40    2.10
   0  -4  -2  763.12   32.30
   0  -4  -2  812.92   43.50
   0   4   2  797.02   43.00
   0   4   2  827.12   32.80
   0   4   2  807.42   34.10
   0   4   2  766.22   32.10
  -1  -4  -2  112.29    5.30
  -1  -4  -2   99.89   11.80
   1   4   2  116.29   12.60
   1   4   2   91.19    7.50
   1   4   2  109.59    5.80
  -2  -4  -2   32.00    7.30
  -2  -4  -2   31.40    2.70
  -2  -4  -2   29.10    3.30
   2   4   2   31.60    3.40
   2   4   2   31.10    2.20
  -3  -4  -2   28.50    2.90
  -3  -4  -2   34.90    4.30
   3   4   2   24.80    3.30
   3   4   2   28.30    2.20
  -4  -4  -2    3.70    2.60
  -4  -4  -2    2.40    1.70
   4   4   2    2.90    2.00
  -5  -4  -2  152.68    9.40
  -5   5   2    2.60    4.10
   4  -5  -2   32.00    3.40
  -4   5   2   30.00    3.40
  -4   5   2   39.50    4.80
   3  -5  -2   70.59    4.90
   3  -5  -2   59.69    7.60
  -3   5   2   71.59    4.60
  -3   5   2   79.09    6.80
   2  -5  -2  258.97   23.90
   2  -5  -2  236.28   14.20
   2  -5  -2  266.57   11.80
  -2   5   2  269.77   13.50
  -2   5   2  270.77   12.00
  -2   5   2  257.17   11.70
   1  -5  -2   59.39    4.00
   1  -5  -2   77.09   11.80
   1  -5  -2   54.79   13.80
   1  -5  -2   55.59    6.50
  -1   5   2   61.99    4.50
  -1   5   2   60.89    4.30
  -1   5   2   65.19    4.00
  -1   5   2   58.09    3.40
   0  -5  -2 1155.78   62.19
   0  -5  -2 1174.78   48.10
   0  -5  -2 1121.49   65.69
   0   5   2 1180.18   47.90
   0   5   2 1275.77   48.80
   0   5   2 1199.68   50.19
  -1  -5  -2  156.78   16.30
  -1  -5  -2  155.48    7.40
  -1  -5  -2  162.38    7.50
   1   5   2  166.68    8.30
   1   5   2  152.58   10.40
   1   5   2  159.58    7.30
  -2  -5  -2  211.18   10.40
  -2  -5  -2  179.08   20.00
  -2  -5  -2  216.68    9.80
  -2  -5  -2  237.58   26.50
   2   5   2  205.98    9.30
   2   5   2  215.88   10.60
  -3  -5  -2  127.09    7.70
  -3  -5  -2  134.49    6.90
   3   5   2  119.89    6.00
   3   5   2  122.49    7.60
  -4  -5  -2    2.60    2.40
  -4  -5  -2    0.30    1.80
   4   5   2    0.70    2.00
   4   5   2   -2.20    1.10
  -5  -5  -2   47.70    4.90
  -5   6   2   23.50    7.90
   4  -6  -2   92.99    5.90
  -4   6   2   88.59    7.00
   3  -6  -2   29.70    3.60
  -3   6   2   31.50    3.30
  -3   6   2   29.30    4.00
  -3   6   2   23.60    4.30
   2  -6  -2   86.59    5.40
   2  -6  -2   69.69    7.90
  -2   6   2   84.29    5.40
  -2   6   2   90.89    6.70
  -2   6   2   72.59    5.00
  -2   6   2   87.29    4.90
   1  -6  -2  121.59    9.50
   1  -6  -2  105.19   16.90
   1  -6  -2  136.39    7.00
   1  -6  -2  143.39   26.10
  -1   6   2  126.19    6.60
  -1   6   2  135.59    6.30
  -1   6   2  138.89    7.30
   0  -6  -2  990.70   61.99
   0  -6  -2 1014.10   40.50
   0  -6  -2  925.11   58.29
   0   6   2  971.20   40.20
   0   6   2 1018.40   41.20
  -1  -6  -2  225.28   10.30
  -1  -6  -2  236.48   22.60
  -1  -6  -2  171.98   36.50
   1   6   2  229.98   11.20
  -2  -6  -2   26.60    3.40
  -2  -6  -2   19.30    2.60
  -2  -6  -2   48.40   13.00
   2   6   2   22.90    2.40
   2   6   2   21.00    3.30
  -3  -6  -2   98.69    6.50
  -3  -6  -2   96.59    5.80
   3   6   2   93.29    6.70
   3   6   2   89.29    5.00
  -4  -6  -2    5.30    2.30
  -4  -6  -2    3.70    2.20
  -5  -6  -2   44.30    4.60
   4  -7  -2   23.10    3.30
  -4   7   2   27.50    7.00
   3  -7  -2  617.44   25.90
  -3   7   2  604.24   26.00
  -3   7   2  597.04   25.50
  -3   7   2  546.85   28.00
   2  -7  -2  187.78    9.30
   2  -7  -2  170.28   13.50
  -2   7   2  174.28   10.70
  -2   7   2  168.28    8.60
  -2   7   2  160.78    8.80
  -2   7   2  178.48    9.10
   1  -7  -2   51.09    7.20
   1  -7  -2   60.69    4.80
  -1   7   2   67.79    4.00
  -1   7   2   69.49    5.10
   0  -7  -2   -1.70    2.00
   0  -7  -2   23.80    9.50
   0  -7  -2  -10.40    8.60
   0   7   2   -0.80    1.70
   0   7   2   -0.40    1.40
  -1  -7  -2   26.00   12.30
  -1  -7  -2   41.10    3.60
   1   7   2   42.80    4.50
   1   7   2   40.70    3.30
  -2  -7  -2   98.89    6.30
  -2  -7  -2  113.59    6.10
   2   7   2  100.39    5.60
   2   7   2  100.99    7.10
  -3  -7  -2    8.40    2.40
  -3  -7  -2    5.30    2.20
   3   7   2    4.60    1.80
   3   7   2    8.00    3.00
  -4  -7  -2    8.00    2.70
   4   7   2   12.60    3.00
   4   7   2   12.10    1.90
   4  -8  -2   31.90    3.90
  -4   8   2   22.90    5.80
   3  -8  -2    8.00    3.00
  -3   8   2    6.20    2.10
  -3   8   2    5.60    3.40
   2  -8  -2  116.99    7.70
  -2   8   2  111.59    8.90
  -2   8   2  120.69    7.00
  -2   8   2  144.49    7.10
   1  -8  -2   89.09   14.80
   1  -8  -2   89.99    6.20
  -1   8   2   91.99    6.50
  -1   8   2   91.59    5.30
   0  -8  -2   18.80    3.10
   0  -8  -2   13.70   13.00
   0  -8  -2   18.70   13.90
   0   8   2   24.40    3.80
   0   8   2   24.50    2.80
  -1  -8  -2    4.30    2.10
   1   8   2    1.50    1.60
   1   8   2    2.90    2.30
  -2  -8  -2  316.27   15.30
   2   8   2  348.27   16.70
  -3  -8  -2  324.27   18.30
   3   8   2  288.37   16.10
   3   8   2  330.67   14.10
   4   8   2   11.50    4.90
   4  -9  -2   26.00    5.40
   3  -9  -2   21.80    4.10
   2  -9  -2  280.37   13.50
  -2   9   2  263.17   12.50
  -2   9   2  247.38   15.00
   1  -9  -2  135.49    8.40
  -1   9   2  147.09    9.00
  -1   9   2  129.69    8.40
   0  -9  -2  140.69    8.10
   0   9   2  126.19    9.40
   0   9   2  138.69    8.80
  -1  -9  -2  565.54   24.60
   1   9   2  569.04   26.20
   1   9   2  577.94   24.40
  -2  -9  -2   35.50    3.80
   2   9   2   41.70    5.30
   2   9   2   43.90    3.90
   3   9   2   93.89    7.90
   3   9   2  113.19    6.20
   4   9   2    2.80    1.50
   3 -10  -2   34.70    4.30
   2 -10  -2    4.50    2.90
  -2  10   2    2.90    1.90
  -2  10   2    5.20    4.40
   1 -10  -2   10.40    3.20
  -1  10   2   13.70    3.30
  -1  10   2   10.10    2.20
   0 -10  -2   73.69    6.20
   0  10   2   72.79    5.10
   0  10   2   74.19    6.50
  -1 -10  -2  364.36   16.80
   1  10   2  369.26   18.80
   1  10   2  379.86   16.90
   2  10   2    2.10    2.70
   2  10   2    1.40    1.70
   3  10   2    1.30    1.80
   4  10   2   -1.60    1.80
   3 -11  -2    6.20    3.30
   2 -11  -2    7.30    3.00
  -2  11   2    9.30    2.40
   1 -11  -2   33.30    4.70
  -1  11   2   31.50    3.30
  -1  11   2   25.30    4.80
   0 -11  -2  111.49    7.40
   0  11   2  117.59    6.80
   0  11   2  104.69    8.20
  -1 -11  -2   37.60    3.90
   1  11   2   40.10    5.60
   1  11   2   32.40    3.80
   2  11   2   55.29    4.60
   2  11   2   51.99    6.20
   3  11   2   19.20    2.90
   2 -12  -2    5.40    3.40
   1 -12  -2    7.40    2.70
  -1  12   2    5.70    1.80
   0 -12  -2   -3.40    2.00
   0  12   2    0.30    1.70
   0  12   2    4.20    3.90
   1  12   2   55.89    4.70
   1  12   2   46.70    5.90
   2  12   2    4.50    2.30
   1 -13  -2    1.10    2.60
  -1  13   2   -4.60    1.80
   0 -13  -2   33.70    4.70
   0  13   2   35.60    3.50
   1  13   2    5.30    2.40
   2  11  -3   39.20    4.10
   1  11  -3    3.30    2.40
   0  11  -3   -0.50    1.90
   0 -11   3    2.30    2.40
  -1  11  -3   51.09    3.80
   1 -11   3   40.50    4.40
   3  10  -3  335.67   16.50
   2  10  -3   11.50    2.50
   1  10  -3    7.40    2.80
   1  10  -3    4.00    2.10
   0  10  -3    5.50    2.90
   0  10  -3    2.50    2.60
   0 -10   3    5.10    2.40
  -1  10  -3   50.89    4.20
   1 -10   3   45.60    5.10
   2 -10   3    8.20    2.80
   3   9  -3  206.98   10.10
   2   9  -3   40.40    5.50
   2   9  -3   45.10    4.30
   1   9  -3    7.20    2.50
   1   9  -3    7.00    2.90
   0   9  -3   15.40    2.90
   0   9  -3   13.50    3.00
   0  -9   3   14.90    3.20
  -1   9  -3    4.10    2.20
   1  -9   3   -0.90    2.50
  -2   9  -3  192.48    9.50
   2  -9   3  214.78   14.10
   3  -9   3   -0.70    2.70
  -4  -8   3   -2.30    2.00
   3   8  -3   18.60    3.80
   3   8  -3   32.60    3.40
  -3  -8   3   34.00    4.00
   2   8  -3   51.69    5.70
   2   8  -3   70.19    4.90
  -2  -8   3   63.09    5.00
   1   8  -3  357.76   16.30
   1   8  -3  353.26   17.50
   0   8  -3   14.30    3.00
   0   8  -3   16.00    2.80
   0  -8   3   19.80    3.40
  -1   8  -3   -0.60    1.90
  -1   8  -3    2.00    2.10
   1  -8   3   -0.60    2.40
  -2   8  -3    4.70    1.90
   2  -8   3    5.70    3.00
  -3   8  -3   60.29    4.20
   3  -8   3   56.39    5.40
   4  -8   3   15.90    3.70
  -4  -7   3   11.60    2.60
   3   7  -3   75.79    4.70
   3   7  -3   62.99    6.20
  -3  -7   3   68.69    5.30
   2   7  -3    7.20    2.90
   2   7  -3    7.20    2.00
  -2  -7   3    7.10    2.30
   1   7  -3   15.80    3.20
   1   7  -3   15.10    3.30
  -1  -7   3   13.40    2.40
  -1  -7   3   17.90    2.50
   0   7  -3    1.90    2.30
   0   7  -3    1.50    1.80
   0  -7   3    0.10    2.00
  -1   7  -3    1.90    1.50
  -1   7  -3    1.70    1.70
   1  -7   3    1.20    2.40
   1  -7   3    3.80    3.70
  -2   7  -3  431.76   19.20
  -2   7  -3  469.65   18.90
   2  -7   3  432.86   20.00
  -3   7  -3   13.80    2.60
   3  -7   3   16.20    3.30
  -4   7  -3  153.78    8.60
   4  -7   3  150.28    8.70
  -4  -6   3  137.29    8.10
   3   6  -3    4.30    2.70
   3   6  -3    2.80    1.60
  -3  -6   3    2.00    2.10
   2   6  -3    0.10    2.10
   2   6  -3    0.50    1.40
  -2  -6   3   -0.60    2.30
   1   6  -3  188.58    9.30
  -1  -6   3  190.88    9.00
  -1  -6   3  202.58    9.40
   0   6  -3   16.00    2.30
   0   6  -3   24.60    3.10
   0  -6   3   36.80   11.60
   0  -6   3   16.90    4.00
   0  -6   3   15.60    2.50
   0  -6   3   18.70   11.50
  -1   6  -3   74.29    4.70
  -1   6  -3   76.79    4.60
   1  -6   3   79.59    5.10
   1  -6   3   58.79   23.50
   1  -6   3   40.40   12.70
   1  -6   3   64.39    7.70
  -2   6  -3   14.20    2.30
  -2   6  -3   14.50    2.10
   2  -6   3    7.70    4.70
  -3   6  -3  304.27   14.30
   3  -6   3  309.67   14.50
  -4   6  -3   22.40    3.30
   4  -6   3   27.20    3.60
  -5  -5   3   40.50    4.30
   4   5  -3   13.00    3.40
  -4  -5   3    9.60    2.60
   3   5  -3   81.99    6.60
   3   5  -3   82.19    4.70
  -3  -5   3   91.89    6.00
   2   5  -3   17.00    2.20
   2   5  -3   16.80    3.10
  -2  -5   3   15.30    2.50
   1   5  -3  771.32   31.20
  -1  -5   3  758.22   30.90
  -1  -5   3  698.03   56.79
  -1  -5   3  755.32   31.20
   0   5  -3  841.42   35.60
   0   5  -3  896.51   36.10
   0  -5   3  875.01   58.29
   0  -5   3  882.31   35.50
   0  -5   3  878.41   35.30
   0  -5   3  821.22   38.60
  -1   5  -3  714.63   27.70
  -1   5  -3  688.63   28.30
  -1   5  -3  687.03   28.60
   1  -5   3  711.63   28.40
   1  -5   3  602.14   48.70
   1  -5   3  635.84   31.20
  -2   5  -3   10.70    2.50
  -2   5  -3   10.40    2.20
   2  -5   3   11.10    2.50
   2  -5   3    6.20    3.50
  -3   5  -3  822.22   35.40
   3  -5   3  852.11   35.10
  -4   5  -3 1066.39   44.70
   4  -5   3 1054.99   44.00
  -5   5  -3    7.10    3.10
   5  -5   3    7.90    2.40
  -5  -4   3   38.60    4.10
   4   4  -3    7.90    2.50
  -4  -4   3   19.00    3.20
   3   4  -3  143.29    8.50
   3   4  -3  132.69    6.50
  -3  -4   3  138.29    7.70
   2   4  -3    2.30    2.10
   2   4  -3    1.10    1.10
  -2  -4   3    5.30    8.00
  -2  -4   3    0.70    1.50
   1   4  -3    3.30    1.40
   1   4  -3    3.70    1.70
  -1  -4   3   -0.50    4.10
  -1  -4   3    2.70    1.40
   0   4  -3  312.67   28.60
   0   4  -3  328.87   14.20
   0   4  -3  366.86   15.30
   0  -4   3  322.67   16.70
   0  -4   3  324.17   29.00
   0  -4   3  316.57   13.90
   0  -4   3  323.17   14.10
  -1   4  -3  308.67   13.30
  -1   4  -3  310.07   13.60
  -1   4  -3  325.07   13.40
  -1   4  -3  309.77   29.30
   1  -4   3  301.57   15.80
   1  -4   3  342.37   30.80
   1  -4   3  311.97   13.60
  -2   4  -3   20.00    2.00
  -2   4  -3   13.60    2.20
  -2   4  -3    9.90    1.70
   2  -4   3   13.70    2.10
   2  -4   3   10.70    2.90
  -3   4  -3   96.99    6.30
   3  -4   3   78.79    7.90
   3  -4   3   86.19    5.40
  -4   4  -3   68.19    5.90
   4  -4   3   76.59    5.10
  -5   4  -3    5.40    3.10
   5  -4   3    6.80    2.10
  -5  -3   3    8.70    2.30
   4   3  -3  106.79    7.20
  -4  -3   3  116.29    7.00
  -4  -3   3   99.79    6.10
   3   3  -3   50.69    2.90
   3   3  -3   50.59    4.10
  -3  -3   3   48.10    4.30
   2   3  -3   10.10    1.30
   2   3  -3    6.90    2.10
  -2  -3   3   11.40    2.00
  -2  -3   3   10.00    5.60
   1   3  -3  942.81   37.60
   1   3  -3  896.51   49.99
   1   3  -3  872.11   36.50
  -1  -3   3  920.71   50.49
  -1  -3   3  874.61   36.70
   0   3  -3  782.42   34.50
   0   3  -3  839.72   49.50
   0   3  -3  952.60   35.40
   0  -3   3  854.41   36.40
   0  -3   3  846.12   34.80
   0  -3   3  817.62   34.40
   0  -3   3  868.71   49.80
  -1   3  -3  539.25   22.10
  -1   3  -3  519.55   23.40
  -1   3  -3  516.55   22.20
  -1   3  -3  545.95   38.10
   1  -3   3  524.15   22.20
   1  -3   3  581.04   23.90
   1  -3   3  560.04   37.90
  -2   3  -3    9.10    2.00
  -2   3  -3    8.50    1.40
  -2   3  -3   10.00    8.00
   2  -3   3   16.20    7.20
   2  -3   3    7.40    1.60
   2  -3   3    5.10    3.30
  -3   3  -3  262.17   12.80
   3  -3   3  258.07   11.60
   3  -3   3  246.58   13.80
  -4   3  -3   16.60    3.80
   4  -3   3   16.50    2.50
  -5   3  -3    1.30    2.90
   5  -3   3    4.10    1.70
  -5  -2   3   38.80    4.00
  -5  -2   3   33.60    3.70
   4   2  -3   15.20    2.70
  -4  -2   3   26.30    3.40
  -4  -2   3   24.50    3.50
   3   2  -3    3.30    1.40
  -3  -2   3    3.20    1.80
  -3  -2   3    2.70    1.50
   2   2  -3   91.79    4.50
   2   2  -3   96.89    6.20
  -2  -2   3  107.89    9.20
  -2  -2   3   96.69    8.20
  -2  -2   3   97.89    4.90
   1   2  -3    6.10    1.90
   1   2  -3    6.10    1.20
  -1  -2   3    5.10    1.50
  -1  -2   3    5.80    4.50
   0   2  -3  741.73   42.00
   0   2  -3  715.23   30.10
   0  -2   3  771.92   31.30
  -1   2  -3  398.86   28.90
  -1   2  -3  395.16   17.10
  -1   2  -3  414.96   18.00
   1  -2   3  395.26   17.00
   1  -2   3  439.16   29.90
   1  -2   3  440.76   18.10
  -2   2  -3   41.20   10.60
  -2   2  -3   36.30    3.30
   2  -2   3   29.70    7.70
   2  -2   3   36.80    2.60
   2  -2   3   35.80    3.50
  -3   2  -3  405.06   18.40
   3  -2   3  388.16   16.80
   3  -2   3  398.66   18.80
  -4   2  -3   10.30    3.40
   4  -2   3    8.30    1.80
  -5   2  -3   34.30    4.80
  -5  -1   3  112.79    6.90
  -5  -1   3  122.09    7.20
   4   1  -3    8.00    2.20
  -4  -1   3    9.50    2.30
  -4  -1   3    8.00    2.50
   3   1  -3   64.59    4.20
  -3  -1   3   74.59    5.00
  -3  -1   3   70.39    4.70
   2   1  -3  132.09    6.40
  -2  -1   3  139.99    6.90
   1   1  -3 2916.51  111.09
   1   1  -3 2790.72  122.29
  -1  -1   3 2809.22  119.49
  -1  -1   3 2629.04  111.09
   0   1  -3  550.34   22.30
   0   1  -3  551.04   31.70
   0  -1   3  552.94   22.60
   0  -1   3  522.95   31.10
  -1   1  -3  150.78    7.50
  -1   1  -3  170.58   15.80
   1  -1   3  164.48   15.60
   1  -1   3  156.18    7.80
   1  -1   3  143.49    6.60
  -2   1  -3  440.66   19.30
  -2   1  -3  450.55   30.20
   2  -1   3  435.56   18.30
   2  -1   3  426.26   28.90
   2  -1   3  465.95   19.60
  -3   1  -3    2.70    2.10
   3  -1   3   -0.30    1.30
   3  -1   3   -1.40    0.80
  -4   1  -3   95.69    7.30
   4  -1   3   94.79    5.10
  -5   1  -3   15.20    3.80
  -5   0   3   22.50    3.40
  -5   0   3   28.20    3.30
  -4   0   3 1163.68   49.30
  -4   0   3 1202.28   49.30
   3   0  -3  184.28    8.90
  -3   0   3  189.28    9.40
  -3   0   3  188.78    9.40
   2   0  -3  171.18    7.50
  -2   0   3  172.48    8.10
  -2   0   3  155.98    7.80
   1   0  -3 9511.25  392.66
  -1   0   3 9999.00  392.56
   0   0  -3  204.48   15.30
   0   0  -3  173.68    7.80
   0   0   3  182.38    8.40
   0   0   3  183.88   14.40
   0   0   3  188.68    7.80
  -1   0  -3 2910.21  127.39
   1   0   3 2993.60  126.99
  -2   0  -3  181.38    9.00
  -2   0  -3  191.58   16.50
   2   0   3  201.08   16.40
   2   0   3  159.18    7.80
   2   0   3  199.18    9.30
  -3   0  -3  148.59    8.50
   3   0   3  147.09    6.60
   3   0   3  148.29    8.50
  -4   0  -3  294.07   15.10
   4   0   3  289.07   12.50
  -5   0  -3    7.10    5.00
  -5   1   3   46.50    4.20
  -5   1   3   46.80    4.80
  -4   1   3   24.30    4.00
  -4   1   3   26.70    3.50
   3  -1  -3    5.20    1.60
  -3   1   3    8.20    2.10
  -3   1   3    5.40    2.20
   2  -1  -3  180.38    7.70
  -2   1   3  160.68    8.00
  -2   1   3  160.68    8.00
  -2   1   3  163.38    9.80
   1  -1  -3 2696.83  113.89
  -1   1   3 2708.43  113.29
  -1   1   3 2654.23  108.19
   0  -1  -3  561.04   29.10
   0   1   3  524.05   22.20
   0   1   3  525.35   28.30
   0   1   3  528.25   22.10
  -2  -1  -3  312.87   21.30
  -2  -1  -3  293.57   13.90
   2   1   3  299.17   20.20
   2   1   3  323.47   14.30
   2   1   3  304.17   12.90
   2   1   3  300.77   12.60
  -3  -1  -3   38.70    4.10
   3   1   3   33.40    4.00
   3   1   3   36.60    2.30
   3   1   3   33.60    2.20
  -4  -1  -3    1.90    2.70
   4   1   3    0.50    0.90
  -5  -1  -3   32.90    7.30
  -5   2   3   83.39    6.20
  -5   2   3   74.59    5.30
  -4   2   3   44.20    5.10
  -4   2   3   47.30    4.40
   3  -2  -3   53.39    3.20
   3  -2  -3   58.09    4.80
  -3   2   3   58.49    4.50
  -3   2   3   59.69    4.30
   2  -2  -3  107.19    5.90
   2  -2  -3  111.49    9.90
   2  -2  -3  105.29   10.20
   2  -2  -3   96.09    4.80
  -2   2   3  106.09    5.60
  -2   2   3  115.69    7.40
  -2   2   3   95.59    5.60
   1  -2  -3    3.30    3.40
   1  -2  -3    1.90    1.70
  -1   2   3    2.20    1.80
  -1   2   3    2.30    1.20
  -1   2   3    1.70    0.90
  -1   2   3    0.80    1.20
  -1   2   3    3.60    2.10
  -1   2   3   -0.60    2.30
   0  -2  -3    9.60    4.90
   0   2   3   11.00    4.40
   0   2   3   10.10    1.80
  -1  -2  -3  666.83   35.30
   1   2   3  620.94   26.80
   1   2   3  688.43   35.10
  -2  -2  -3  793.02   34.30
  -2  -2  -3  844.22   43.20
   2   2   3  829.02   33.70
   2   2   3  830.62   41.50
  -3  -2  -3    1.80    1.00
  -3  -2  -3    0.30    2.00
   3   2   3   -0.20    1.70
   3   2   3    0.60    0.80
   3   2   3    1.60    1.20
  -4  -2  -3  123.49    8.20
  -4  -2  -3  106.19    5.70
   4   2   3  109.69    5.20
  -5   3   3   53.99    5.50
  -4   3   3   18.00    3.00
  -4   3   3   19.00    3.60
   3  -3  -3   12.60    3.20
   3  -3  -3   12.80    1.70
  -3   3   3    8.50    3.30
  -3   3   3   10.70    2.80
  -3   3   3   11.10    2.10
   2  -3  -3  212.08   10.80
   2  -3  -3  209.68    9.20
   2  -3  -3  188.68   17.10
   2  -3  -3  201.38   16.80
  -2   3   3  216.78    9.70
  -2   3   3  203.78    9.90
  -2   3   3  216.58    9.90
  -2   3   3  220.38   11.60
   1  -3  -3   55.39    5.00
   1  -3  -3   58.69    3.40
   1  -3  -3   72.29    9.50
  -1   3   3   75.79    9.00
  -1   3   3   59.79    3.70
  -1   3   3   54.19    3.90
  -1   3   3   66.59    4.40
  -1   3   3   60.89    4.60
   0  -3  -3   -2.20    3.60
   0   3   3   -2.10    2.70
   0   3   3    0.80    1.60
   0   3   3    1.90    3.60
  -1  -3  -3    5.60    4.20
   1   3   3    1.20    3.60
   1   3   3    3.50    1.60
   1   3   3    2.90    1.00
  -2  -3  -3   15.80    2.80
  -2  -3  -3   16.80    1.80
  -2  -3  -3   22.60    6.60
   2   3   3   14.90    1.50
   2   3   3   20.50    2.60
   2   3   3   19.40    5.40
  -3  -3  -3  167.08    8.00
  -3  -3  -3  181.68    9.70
   3   3   3  173.98   10.20
   3   3   3  170.28    8.70
   3   3   3  173.18    7.60
  -4  -3  -3  109.59    6.10
  -4  -3  -3  133.69    8.50
   4   3   3  114.09    5.40
  -5  -3  -3   80.59    7.90
  -5   4   3  147.19    8.90
   4  -4  -3    0.50    1.30
  -4   4   3   -0.40    1.60
  -4   4   3    0.30    2.70
   3  -4  -3  264.27   11.70
   3  -4  -3  232.98   14.20
  -3   4   3  266.97   12.30
  -3   4   3  272.07   14.90
  -3   4   3  269.67   12.70
   2  -4  -3   29.70    7.50
   2  -4  -3   32.20    4.80
   2  -4  -3   31.30    2.70
  -2   4   3   30.70    3.20
  -2   4   3   32.00    4.20
  -2   4   3   29.80    3.10
  -2   4   3   28.90    2.90
   1  -4  -3    4.30    1.60
   1  -4  -3    6.60    4.30
   1  -4  -3    2.20    2.90
  -1   4   3    1.40    1.50
  -1   4   3    2.10    1.70
  -1   4   3   -2.70    3.20
  -1   4   3    1.90    2.00
  -1   4   3    2.30    1.80
   0  -4  -3  157.18   15.70
   0  -4  -3  161.58    7.50
   0   4   3  168.38    8.00
   0   4   3  158.58   15.60
   0   4   3  159.08    9.40
   0   4   3  158.78    7.10
  -1  -4  -3 1533.95   81.69
   1   4   3 1631.74   75.99
   1   4   3 1706.73   65.89
   1   4   3 1561.84   64.39
  -2  -4  -3   54.89   10.50
  -2  -4  -3   57.69    3.60
  -2  -4  -3   53.49    4.40
   2   4   3   60.19    4.40
   2   4   3   64.09   16.80
   2   4   3   55.99    3.20
  -3  -4  -3  446.66   35.30
  -3  -4  -3  466.85   19.80
  -3  -4  -3  480.65   21.30
   3   4   3  457.35   20.60
  -4  -4  -3    0.80    2.40
   4   4   3   -4.00    1.80
   4   4   3    1.10    1.00
  -5  -4  -3  403.86   19.70
   4  -5  -3   90.99    5.50
  -4   5   3   84.09    5.70
  -4   5   3   92.49    6.90
   3  -5  -3   37.50    5.90
   3  -5  -3   52.89    3.90
  -3   5   3   48.10    4.80
  -3   5   3   46.20    4.00
  -3   5   3   44.90    5.70
   2  -5  -3  498.25   20.80
   2  -5  -3  468.15   34.30
   2  -5  -3  451.25   23.20
  -2   5   3  494.05   20.80
  -2   5   3  505.05   23.00
  -2   5   3  507.85   21.00
   1  -5  -3  685.23   45.70
   1  -5  -3  671.73   41.90
   1  -5  -3  600.24   29.70
   1  -5  -3  664.23   27.50
  -1   5   3  655.13   27.10
  -1   5   3  676.93   27.30
  -1   5   3  659.03   31.10
  -1   5   3  721.13   29.40
   0  -5  -3  264.27   23.30
   0  -5  -3  279.07   12.50
   0   5   3  282.57   12.10
   0   5   3  302.67   13.30
   0   5   3  273.37   23.10
   0   5   3  288.57   14.70
  -1  -5  -3  369.96   27.70
   1   5   3  404.66   27.90
   1   5   3  405.16   17.10
   1   5   3  349.57   19.00
   1   5   3  373.96   15.90
  -2  -5  -3 1479.35   75.29
  -2  -5  -3 1508.95   61.09
   2   5   3 1522.45   60.99
   2   5   3 1479.05   59.79
   2   5   3 1429.56   78.69
  -3  -5  -3   15.20    2.30
  -3  -5  -3   10.10   15.50
  -3  -5  -3   22.50    3.80
   3   5   3   18.70    2.00
   3   5   3   20.90    3.30
  -4  -5  -3   32.90    4.60
  -4  -5  -3   35.70    3.50
   4   5   3   27.00    3.80
  -5  -5  -3   87.69    6.80
  -5   6   3  120.99   12.40
   4  -6  -3   25.90    3.20
  -4   6   3   15.40    5.10
  -4   6   3   19.80    3.00
   3  -6  -3   72.19    9.30
   3  -6  -3  100.99    6.30
  -3   6   3  102.99    6.20
  -3   6   3  102.29    6.60
  -3   6   3   99.69    8.40
   2  -6  -3  466.95   25.10
   2  -6  -3  541.45   22.30
  -2   6   3  529.65   24.40
  -2   6   3  551.94   22.20
  -2   6   3  498.35   22.70
  -2   6   3  509.85   22.00
   1  -6  -3  200.78   13.20
   1  -6  -3  226.28   28.40
   1  -6  -3  220.88   23.20
   1  -6  -3  232.38   10.80
  -1   6   3  256.87   10.40
  -1   6   3  224.18   10.10
  -1   6   3  237.98   11.50
   0  -6  -3  118.59   16.60
   0  -6  -3  146.99    7.50
   0   6   3  160.58    8.30
   0   6   3  151.98    7.10
  -1  -6  -3 2187.68  109.69
  -1  -6  -3 2253.57   91.89
   1   6   3 2415.86   92.99
  -2  -6  -3  222.78   10.60
  -2  -6  -3  230.68   11.50
   2   6   3  237.18   11.80
   2   6   3  231.38   10.30
  -3  -6  -3  223.08   11.80
  -3  -6  -3  228.28   10.70
   3   6   3  215.38   11.80
   3   6   3  220.78   10.10
  -4  -6  -3    2.40    2.50
   4   6   3   -0.30    2.30
   4   6   3    0.80    1.30
  -5  -6  -3   74.79    5.70
   4  -7  -3   12.40    2.60
  -4   7   3    8.10    7.20
   3  -7  -3   17.20    3.40
  -3   7   3   11.30    2.40
  -3   7   3   10.80    5.50
  -3   7   3    7.80    3.70
   2  -7  -3  496.15   21.00
  -2   7   3  477.85   23.40
  -2   7   3  508.25   20.80
  -2   7   3  442.36   21.20
  -2   7   3  456.05   20.60
   1  -7  -3    1.30    3.30
   1  -7  -3    0.40    2.20
   1  -7  -3   -3.20    9.40
  -1   7   3    0.20    1.30
  -1   7   3   -0.80    1.50
   0  -7  -3   23.90    9.20
   0  -7  -3   53.99    4.20
   0  -7  -3   40.30   13.90
   0   7   3   44.40    3.40
   0   7   3   50.69    4.60
  -1  -7  -3   11.90    9.40
  -1  -7  -3   -2.80    6.90
  -1  -7  -3    3.70    1.80
   1   7   3    4.60    1.60
   1   7   3    1.10    2.20
  -2  -7  -3   34.20    4.10
   2   7   3   27.70    3.90
   2   7   3   30.80    2.90
  -3  -7  -3    1.50    2.50
   3   7   3    4.10    2.50
  -4  -7  -3   -0.40    2.30
  -5  -7  -3   93.99    8.30
   4  -8  -3   34.30    4.00
  -4   8   3   37.70    6.70
   3  -8  -3   35.10    4.20
  -3   8   3   41.00    4.00
  -3   8   3   34.90    4.50
   2  -8  -3   14.50    3.40
  -2   8   3   17.70    4.20
  -2   8   3   18.70    3.30
  -2   8   3   18.70    3.40
  -2   8   3   18.70    3.20
   1  -8  -3   76.39    5.70
  -1   8   3   72.49    4.50
  -1   8   3   67.79    5.70
   0  -8  -3  842.12   63.69
   0  -8  -3  933.41   38.10
   0   8   3  905.31   39.20
   0   8   3  931.51   37.60
  -1  -8  -3   23.10    2.90
   1   8   3   34.90    4.70
   1   8   3   24.40    2.80
  -2  -8  -3   11.50    2.90
   2   8   3    4.90    2.70
   2   8   3    9.20    2.00
  -3  -8  -3  163.08    9.30
   3   8   3  162.78    8.10
   3   8   3  157.18   10.20
   4   8   3   23.80    4.20
   4   8   3   44.40    4.60
   4  -9  -3    2.90    4.80
   3  -9  -3   73.99    8.40
  -3   9   3   58.89    5.80
   2  -9  -3  576.54   25.90
  -2   9   3  569.14   28.20
  -2   9   3  596.94   25.30
   1  -9  -3  223.98   11.60
  -1   9   3  214.48   10.40
  -1   9   3  224.48   12.20
   0  -9  -3   28.60    3.80
   0   9   3   33.80    3.40
   0   9   3   26.60    3.90
  -1  -9  -3  804.82   34.20
   1   9   3  801.92   34.00
   1   9   3  838.72   36.10
  -2  -9  -3   37.80    4.30
   2   9   3   45.80    5.50
   2   9   3   47.90    4.10
  -3  -9  -3   19.30    3.30
   3   9   3   21.10    4.00
   3   9   3   25.30    2.90
   4   9   3   37.90    3.20
   3 -10  -3   81.19    6.60
   2 -10  -3    8.00    3.30
  -2  10   3    6.40    4.00
  -2  10   3   10.80    2.50
   1 -10  -3   16.40    3.80
  -1  10   3   18.90    2.60
  -1  10   3    5.60    3.30
  -1  10   3    9.10    3.20
   0 -10  -3  419.96   19.20
   0  10   3  416.56   20.60
   0  10   3  413.26   18.40
  -1 -10  -3  820.72   35.60
   1  10   3  820.72   37.70
   1  10   3  892.51   35.60
  -2 -10  -3   -2.00    2.10
   2  10   3    2.10    3.10
   2  10   3    1.40    2.00
   3  10   3  832.42   35.90
   3 -11  -3    5.90    3.30
   2 -11  -3   30.50    4.20
  -2  11   3   34.60    3.80
   1 -11  -3   -0.70    2.90
  -1  11   3   -5.30    4.50
  -1  11   3   -3.20    1.50
  -1  11   3   -3.90    2.80
   0 -11  -3   53.49    5.50
   0  11   3   46.40    5.80
   0  11   3   52.19    4.50
  -1 -11  -3   49.60    4.90
   1  11   3   61.69    4.90
   1  11   3   51.19    6.20
   2  11   3   27.90    3.50
   2  11   3   25.60    4.60
   3  11   3    3.90    2.00
   2 -12  -3    7.50    3.00
   1 -12  -3    5.70    3.10
  -1  12   3   11.10    2.00
   0 -12  -3   48.20    5.00
   0  12   3   45.70    4.20
   0  12   3   40.60    7.20
   1  12   3   95.89    8.30
   2  12   3    4.80    2.30
   3  12   3    2.30    2.40
   1 -13  -3    3.90    2.50
  -1  13   3    2.30    1.60
   0 -13  -3   -0.80    2.00
   0  13   3    3.70    1.80
   1  13   3    8.30    2.60
   2  13   3   15.30    2.80
   1  11  -4    8.20    2.90
   0  11  -4    5.40    2.10
  -1  11  -4    0.70    2.10
   1 -11   4    4.70    3.20
   2  10  -4   -1.80    2.00
   1  10  -4   42.60    4.40
   0  10  -4  222.38   14.60
   0  10  -4  193.68   10.30
   0 -10   4  187.98   10.00
  -1  10  -4   13.20    2.40
   1 -10   4   13.20    2.90
   2 -10   4    2.50    2.50
   3   9  -4    2.50    2.20
   2   9  -4   60.39    4.70
   2   9  -4   45.50    5.70
   1   9  -4   48.20    4.40
   1   9  -4   28.70    4.40
   0   9  -4  164.98   10.00
   0   9  -4  194.38    9.70
   0  -9   4  174.28    9.40
  -1   9  -4   38.10    4.00
   1  -9   4   43.40    4.80
  -2   9  -4   97.19    5.60
   2  -9   4   84.89    6.70
   3  -9   4   16.50    3.40
   3   8  -4    1.50    2.40
   3   8  -4    2.50    1.70
  -3  -8   4    3.90    2.30
   2   8  -4    2.60    2.30
   2   8  -4    0.40    1.80
  -2  -8   4    0.60    2.00
   1   8  -4    5.50    2.40
   1   8  -4   11.20    3.20
   0   8  -4  106.29    6.50
   0   8  -4   98.69    6.70
   0  -8   4   93.49    6.40
  -1   8  -4  197.98   10.10
   1  -8   4  200.98   10.60
  -2   8  -4  108.29    6.30
   2  -8   4  118.19    7.60
   3  -8   4  134.29    8.30
  -4  -7   4   66.19    5.50
   3   7  -4    7.30    2.90
   3   7  -4   10.00    2.00
  -3  -7   4    6.60    2.40
   2   7  -4  120.59    6.70
   2   7  -4  108.89    8.00
  -2  -7   4  110.29    6.90
   1   7  -4 1026.50   45.10
   1   7  -4 1095.29   44.10
  -1  -7   4 1060.99   43.80
   0   7  -4    2.20    1.90
   0   7  -4   -0.30    1.60
   0  -7   4   -2.20    2.00
  -1   7  -4   15.40    2.70
  -1   7  -4   16.50    2.60
   1  -7   4   15.90    3.20
  -2   7  -4   35.90    3.30
   2  -7   4   28.30    4.10
  -3   7  -4   38.90    3.60
   3  -7   4   49.60    5.10
  -4   7  -4    4.30    2.90
   4  -7   4    2.40    2.60
  -4  -6   4   52.49    4.90
   3   6  -4    2.50    1.60
   3   6  -4   -1.70    2.00
  -3  -6   4    0.90    2.30
   2   6  -4    4.00    2.50
   2   6  -4    2.70    1.60
  -2  -6   4    3.10    2.00
   1   6  -4  272.87   12.80
   1   6  -4  293.87   14.00
  -1  -6   4  273.77   12.40
  -1  -6   4  275.27   12.70
   0   6  -4    7.70    2.00
   0   6  -4   13.70    2.60
   0  -6   4    9.30    2.40
   0  -6   4    8.60    3.80
  -1   6  -4  148.79    7.70
  -1   6  -4  151.78    7.80
   1  -6   4  163.68    8.10
   1  -6   4  136.69   11.30
  -2   6  -4   64.59    4.10
  -2   6  -4   61.09    4.30
   2  -6   4   68.69    5.30
  -3   6  -4  132.99    7.40
   3  -6   4  133.89    8.00
  -4   6  -4  239.68   11.90
   4  -6   4  248.98   12.20
   4   5  -4   53.19    7.70
  -4  -5   4   46.40    4.70
   3   5  -4   50.09    3.60
   3   5  -4   47.00    5.40
  -3  -5   4   49.80    4.70
   2   5  -4    7.90    1.80
  -2  -5   4    7.70    2.10
   1   5  -4   10.90    2.00
  -1  -5   4   35.50   19.20
  -1  -5   4    8.90    1.90
  -1  -5   4   14.30    1.80
   0   5  -4  246.68   29.40
   0   5  -4  199.48    9.70
   0   5  -4  208.48   10.10
   0  -5   4  222.38   28.70
   0  -5   4  204.48    9.50
   0  -5   4  205.58    9.20
   0  -5   4  182.98   13.10
  -1   5  -4  723.23   29.00
  -1   5  -4  618.54   62.89
  -1   5  -4  698.43   28.30
  -1   5  -4  716.13   29.10
   1  -5   4  705.83   29.00
   1  -5   4  713.83   56.89
   1  -5   4  643.94   32.10
  -2   5  -4  698.53   28.60
  -2   5  -4  685.33   28.40
   2  -5   4  661.73   33.90
   2  -5   4  685.53   28.80
  -3   5  -4  167.08    9.10
   3  -5   4  174.68    9.10
  -5  -4   4    3.80    2.30
   4   4  -4   -0.80    2.30
  -4  -4   4    1.10    2.10
   3   4  -4   17.10    2.00
  -3  -4   4   14.90    2.80
   2   4  -4  108.09    5.50
   2   4  -4   94.89    6.30
  -2  -4   4   97.59   18.00
  -2  -4   4  112.59    6.20
   1   4  -4    2.30    1.30
   1   4  -4    0.10    1.20
  -1  -4   4    1.10    1.30
  -1  -4   4    8.70    7.60
  -1  -4   4    1.30    1.10
   0   4  -4  112.09   17.30
   0   4  -4   98.49    5.30
   0   4  -4   94.39    5.70
   0  -4   4   85.49    7.60
   0  -4   4   93.89    4.80
   0  -4   4   96.09   18.40
   0  -4   4   94.69    5.10
  -1   4  -4  183.38    9.70
  -1   4  -4  155.48    7.50
  -1   4  -4  155.38    7.20
  -1   4  -4  173.98   22.50
   1  -4   4  154.38   10.00
   1  -4   4  159.28    7.70
  -2   4  -4   53.49    3.50
  -2   4  -4   58.69    4.00
   2  -4   4   53.89    5.90
   2  -4   4   58.49    4.10
   3  -4   4  539.55   23.10
  -4   4  -4   24.00    4.00
   4  -4   4   24.70    3.20
  -5   4  -4    1.20    3.00
  -5  -3   4    1.20    1.80
   4   3  -4    0.80    1.80
  -4  -3   4    1.90    2.00
   3   3  -4  123.19    6.20
  -3  -3   4  145.99    8.20
   2   3  -4  144.49    7.90
   2   3  -4  148.69    7.00
  -2  -3   4  155.48    7.80
  -2  -3   4  152.38   16.40
   1   3  -4   57.99    3.50
   1   3  -4   40.40   10.40
   1   3  -4   57.09    3.80
  -1  -3   4   45.20   10.30
  -1  -3   4   58.29    3.80
   0   3  -4   37.50    2.90
   0   3  -4   33.60    9.60
   0   3  -4   42.10    3.20
   0  -3   4   36.20    2.50
   0  -3   4   18.60    8.60
   0  -3   4   34.90    2.80
   0  -3   4   36.50    5.10
  -1   3  -4    6.60    1.70
  -1   3  -4    7.00    1.70
  -1   3  -4    2.70    5.70
   1  -3   4    7.90    1.70
   1  -3   4    8.80    2.70
   1  -3   4    3.10    6.60
  -2   3  -4  270.07   12.80
  -2   3  -4  277.97   12.10
   2  -3   4  296.07   14.20
   2  -3   4  277.67   12.30
  -3   3  -4   11.80    2.80
   3  -3   4   19.60    2.60
   3  -3   4   11.30    3.20
  -4   3  -4   64.19    5.90
   4  -3   4   58.89    4.60
  -5   3  -4    3.50    3.00
   5  -3   4    4.80    1.70
  -5  -2   4    4.60    2.10
   4   2  -4   85.99    6.50
  -4  -2   4   93.49    5.60
  -4  -2   4  102.59    6.60
   3   2  -4    8.50    1.30
  -3  -2   4   11.60    2.50
  -3  -2   4   10.60    1.90
   2   2  -4  106.29    5.30
  -2  -2   4  109.69   10.30
  -2  -2   4  122.89   11.50
  -2  -2   4  117.89    6.30
   1   2  -4  352.86   15.60
   1   2  -4  409.06   15.90
   1   2  -4  368.76   26.60
  -1  -2   4  354.96   15.90
  -1  -2   4  368.76   26.40
   0   2  -4  762.32   45.90
   0   2  -4  739.93   32.30
   0   2  -4  859.61   32.70
   0  -2   4  815.42   46.70
   0  -2   4  819.82   33.50
   0  -2   4  761.92   32.10
  -1   2  -4    5.60    5.00
  -1   2  -4    6.50    1.60
  -1   2  -4    8.30    1.00
  -1   2  -4    6.40    1.50
   1  -2   4    6.50    1.50
   1  -2   4   -3.40    6.10
   1  -2   4   10.80    2.20
  -2   2  -4   11.20    7.60
  -2   2  -4   12.80    2.30
  -2   2  -4   11.10    1.50
   2  -2   4   11.80    1.80
   2  -2   4   12.20    2.40
   2  -2   4    5.00    6.40
  -3   2  -4   -0.60    2.00
   3  -2   4    1.70    1.70
   3  -2   4    1.70    1.40
  -4   2  -4  112.59    7.90
   4  -2   4  106.89    6.00
  -5   2  -4    1.50    2.90
   5  -2   4    2.70    1.70
  -5  -1   4   12.10    2.50
  -5  -1   4    8.30    2.50
   4   1  -4  286.27   14.70
  -4  -1   4  306.37   14.40
  -4  -1   4  342.77   15.20
  -3  -1   4    0.10    1.70
  -3  -1   4    0.60    1.50
   2   1  -4   38.90    2.40
  -2  -1   4   43.30    5.80
  -2  -1   4   39.70    3.40
   1   1  -4  223.98    8.70
   1   1  -4  190.68    8.90
   1   1  -4  214.98   17.30
  -1  -1   4  194.28    9.20
  -1  -1   4  199.58   16.40
   0   1  -4 1443.36   61.69
   0   1  -4 1546.65   61.79
   0   1  -4 1575.44   75.09
   0  -1   4 1485.75   73.69
   0  -1   4 1645.64   62.09
  -1   1  -4  378.66   16.40
  -1   1  -4  396.06   28.70
  -1   1  -4  376.36   17.10
   1  -1   4  386.86   16.20
   1  -1   4  390.66   28.30
   1  -1   4  428.26   17.00
  -2   1  -4 1804.52   75.79
  -2   1  -4 1901.01   92.29
   2  -1   4 1837.92   90.39
   2  -1   4 1865.01   74.79
   2  -1   4 1951.60   76.29
  -3   1  -4   18.10    3.20
   3  -1   4   20.90    2.20
   3  -1   4   22.20    3.40
  -4   1  -4   59.39    5.90
   4  -1   4   59.79    4.00
  -5   1  -4   -0.40    2.80
  -5   0   4   24.20    3.30
  -5   0   4   29.50    3.70
   4   0  -4   14.00    2.30
  -4   0   4   13.80    2.90
  -4   0   4   17.10    3.20
  -3   0   4   32.30    3.40
  -3   0   4   31.90    3.60
  -2   0   4 1466.85   60.09
  -2   0   4 1515.35   60.39
   1   0  -4  369.06   32.20
  -1   0   4  367.06   17.00
  -1   0   4  364.36   22.50
   0   0  -4  327.77   22.40
   0   0   4  306.07   21.20
   0   0   4  276.47   13.10
   0   0   4  301.97   12.40
  -1   0  -4 3152.98  138.39
   1   0   4 3120.09  124.99
   1   0   4 3169.08  137.49
  -2   0  -4 1694.63   70.99
  -2   0  -4 1740.93   84.89
   2   0   4 1713.13   69.79
   2   0   4 1818.22   71.39
   2   0   4 1784.72   83.89
  -3   0  -4    0.70    2.10
   3   0   4    1.50    1.00
   3   0   4    1.20    1.50
  -4   0  -4  423.06   20.10
   4   0   4  410.66   17.60
  -5   0  -4   43.40    5.60
  -5   1   4   72.39    5.40
  -5   1   4   73.59    5.70
  -4   1   4   78.09    5.80
  -4   1   4   77.49    5.90
   3  -1  -4   18.90    3.30
  -3   1   4   14.20    2.80
  -3   1   4   14.90    2.60
   2  -1  -4  162.98    8.00
   2  -1  -4  185.38   11.10
  -2   1   4  172.78    8.20
  -2   1   4  172.48    8.40
  -2   1   4  184.88   10.70
   1  -1  -4    1.20    3.00
  -1   1   4   -0.70    2.20
  -1   1   4    1.30    2.70
  -1   1   4   -1.90    1.10
   0  -1  -4 2618.04  112.19
   0   1   4 2627.84  111.49
   0   1   4 2546.65  101.49
   0   1   4 2501.05  102.39
   0   1   4 2486.35  102.19
  -1  -1  -4  337.47   24.20
   1   1   4  340.27   23.40
   1   1   4  353.46   14.90
   1   1   4  327.47   14.00
   1   1   4  344.07   14.70
  -2  -1  -4 2912.61  131.19
  -2  -1  -4 2846.82  118.39
   2   1   4 3011.70  117.59
   2   1   4 3123.19  118.99
   2   1   4 3000.30  129.49
   2   1   4 2796.02  117.19
  -3  -1  -4  408.46   19.00
   3   1   4  415.06   19.30
   3   1   4  401.96   16.90
  -4  -1  -4   90.39    7.10
   4   1   4   86.39    4.60
  -5  -1  -4   37.20    8.00
  -5   2   4   18.50    3.60
  -5   2   4   18.50    2.90
  -4   2   4    3.30    2.20
  -4   2   4    3.90    2.70
   3  -2  -4    6.60    2.40
   3  -2  -4   10.70    1.40
  -3   2   4    9.30    2.50
  -3   2   4   13.00    2.50
   2  -2  -4    1.50    1.60
   2  -2  -4    0.00    2.50
   2  -2  -4    1.00    1.00
  -2   2   4   -0.50    1.30
  -2   2   4    2.80    2.50
  -2   2   4    0.30    1.50
   1  -2  -4  314.07   21.40
  -1   2   4  317.57   14.80
  -1   2   4  310.77   13.20
  -1   2   4  315.87   14.50
  -1   2   4  342.87   21.10
  -1   2   4  299.67   13.40
  -1   2   4  311.57   12.90
   0  -2  -4   41.50    8.60
   0   2   4   48.60    3.90
   0   2   4   41.50    3.40
   0   2   4   42.50    8.40
  -1  -2  -4 3786.32  158.68
   1   2   4 3744.43  157.58
   1   2   4 3507.25  146.09
   1   2   4 3699.23  146.79
  -2  -2  -4    3.40    4.10
  -2  -2  -4   -0.60    2.00
   2   2   4   -0.70    1.30
   2   2   4    0.70    1.00
  -3  -2  -4  139.69    6.70
  -3  -2  -4  151.78    8.80
   3   2   4  151.68    7.40
   3   2   4  151.68    6.80
   3   2   4  152.98    9.10
  -4  -2  -4   -1.60    2.50
   4   2   4    1.00    1.00
  -5  -2  -4   56.89    8.80
  -5   3   4   22.20    2.90
  -5   3   4   17.90    4.20
  -4   3   4    9.40    3.20
  -4   3   4    6.20    2.50
   3  -3  -4   35.10    2.80
   3  -3  -4   36.10    4.90
  -3   3   4   37.20    4.20
  -3   3   4   45.70   10.40
  -3   3   4   42.50    3.90
   2  -3  -4  756.22   31.30
   2  -3  -4  643.34   38.30
   2  -3  -4  663.23   28.10
   2  -3  -4  678.53   38.10
  -2   3   4  704.63   31.00
  -2   3   4  664.13   28.60
   1  -3  -4  238.48   19.50
   1  -3  -4  225.28   11.90
   1  -3  -4  247.48   11.10
  -1   3   4  270.37   12.70
  -1   3   4  263.17   19.00
  -1   3   4  268.27   11.00
  -1   3   4  260.07   12.20
  -1   3   4  259.17   11.00
  -1   3   4  252.97   11.10
   0  -3  -4 1066.49   53.69
   0  -3  -4 1033.30   42.30
   0   3   4 1061.29   52.89
   0   3   4 1018.70   43.50
   0   3   4 1068.99   43.10
  -1  -3  -4   50.09   10.20
   1   3   4   49.10    8.90
   1   3   4   42.50    3.50
   1   3   4   42.40    2.60
  -2  -3  -4   22.90    7.00
  -2  -3  -4   25.40    3.50
  -2  -3  -4   20.40    2.00
   2   3   4   12.40    5.00
   2   3   4   19.70    2.80
   2   3   4   20.80    1.90
  -3  -3  -4  155.28    9.10
  -3  -3  -4  152.58    7.20
   3   3   4  161.78    9.70
   3   3   4  151.18    7.60
   3   3   4  159.98    8.10
  -4  -3  -4   30.80    4.90
   4   3   4   33.30    2.40
  -5  -3  -4    4.10    3.40
  -5   4   4    7.00    5.60
   4  -4  -4   41.50    3.40
  -4   4   4   43.30    4.50
  -4   4   4   52.09    5.10
   3  -4  -4  217.18   10.10
   3  -4  -4  197.08   12.40
  -3   4   4  224.68   11.10
  -3   4   4  235.08   13.70
  -3   4   4  228.48   10.90
   2  -4  -4   -2.80    4.60
   2  -4  -4    1.60    1.40
   2  -4  -4    1.50    2.40
  -2   4   4   -0.20    1.10
  -2   4   4    1.30    1.90
  -2   4   4    1.00    1.40
  -2   4   4    2.80    2.50
   1  -4  -4  177.78   10.50
   1  -4  -4  189.48    8.80
   1  -4  -4  202.28   18.80
  -1   4   4  193.28   10.20
  -1   4   4  197.88    8.80
  -1   4   4  188.98    9.80
  -1   4   4  195.08    9.10
   0  -4  -4  251.07   11.30
   0  -4  -4  263.67   22.00
   0   4   4  261.37   13.20
   0   4   4  270.37   12.20
   0   4   4  247.98   20.60
   0   4   4  248.98   11.10
  -1  -4  -4   22.50    2.50
  -1  -4  -4   26.70    7.50
   1   4   4   19.50    6.80
   1   4   4   20.20    2.80
   1   4   4   20.00    2.10
  -2  -4  -4  109.49    6.60
  -2  -4  -4  105.19   19.10
   2   4   4  105.09   13.40
   2   4   4  105.49    5.10
   2   4   4  106.39    6.30
  -3  -4  -4  525.65   24.10
  -3  -4  -4  527.85   22.30
   3   4   4  542.75   23.50
  -4  -4  -4  418.96   20.20
   4   4   4  403.06   17.30
  -5  -4  -4  105.99    8.00
  -5   5   4    7.80    8.40
   4  -5  -4   26.00    2.90
  -4   5   4   27.90    3.60
  -4   5   4   21.00    4.40
   3  -5  -4  232.28   15.30
   3  -5  -4  282.07   12.80
  -3   5   4  292.37   16.20
  -3   5   4  282.57   13.20
  -3   5   4  290.17   13.20
   2  -5  -4   71.49    7.00
   2  -5  -4   62.99   13.40
   2  -5  -4   84.89    5.10
  -2   5   4   88.99    5.40
  -2   5   4   82.79    5.10
  -2   5   4   87.99    7.00
   1  -5  -4  376.46   29.80
   1  -5  -4  355.16   19.20
   1  -5  -4  410.86   17.50
  -1   5   4  418.96   18.10
  -1   5   4  417.36   18.40
  -1   5   4  386.76   17.10
  -1   5   4  397.26   28.80
  -1   5   4  425.76   19.00
  -1   5   4  440.96   17.20
   0  -5  -4    6.60    6.40
   0  -5  -4    5.40    1.90
   0   5   4    5.10    2.30
   0   5   4    1.90    1.30
   0   5   4    6.70    4.10
   0   5   4   -0.30    2.60
  -1  -5  -4  106.79   15.30
  -1  -5  -4   95.39    5.20
   1   5   4   81.69    7.80
   1   5   4  104.59    6.30
   1   5   4  103.29   13.80
   1   5   4   96.59    4.90
  -2  -5  -4  323.67   15.30
  -2  -5  -4  329.47   27.80
   2   5   4  296.57   13.30
   2   5   4  296.67   14.40
  -3  -5  -4  133.29    8.50
  -3  -5  -4  136.89    6.90
   3   5   4  126.49    8.00
   3   5   4  139.19    6.60
  -4  -5  -4    6.30    3.10
   4   5   4    3.80    2.10
   4   5   4    3.80    1.30
  -5  -5  -4   36.60    5.10
   4  -6  -4   13.70    2.60
  -4   6   4   17.80    2.90
  -4   6   4   14.20    7.50
   3  -6  -4   -0.70    4.50
   3  -6  -4   -1.00    2.00
  -3   6   4   -1.40    2.60
  -3   6   4   -2.30    4.10
  -3   6   4    1.70    1.80
   2  -6  -4   14.40    2.60
   2  -6  -4    7.30    3.50
  -2   6   4   10.20    3.30
  -2   6   4   11.70    2.60
  -2   6   4   12.50    4.10
  -2   6   4    8.40    2.00
   1  -6  -4   41.30    5.80
   1  -6  -4   36.10   10.10
   1  -6  -4   45.70   12.40
   1  -6  -4   58.99    4.40
  -1   6   4   64.59    5.00
  -1   6   4   51.79    3.30
  -1   6   4   72.29    4.10
  -1   6   4   55.19    5.20
   0  -6  -4    3.70    5.80
   0  -6  -4    3.30    2.10
   0   6   4    6.10    1.60
   0   6   4    4.00    2.20
   0   6   4   13.20    6.60
  -1  -6  -4  323.37   28.70
  -1  -6  -4  315.57   14.50
   1   6   4  298.17   26.40
   1   6   4  350.16   15.70
   1   6   4  345.47   14.60
  -2  -6  -4   95.29    6.30
   2   6   4   91.39    5.00
   2   6   4   88.09    6.40
  -3  -6  -4   -0.90    2.20
   3   6   4   -0.10    1.20
   3   6   4    1.00    2.00
  -4  -6  -4   -1.30    2.50
   4   6   4   -1.30    1.20
   4   6   4   -0.60    2.20
  -5  -6  -4   94.39    6.90
   4  -7  -4   54.09    4.60
  -4   7   4   50.49    8.60
  -4   7   4   53.89    4.70
   3  -7  -4    1.00    2.30
  -3   7   4    0.80    6.00
  -3   7   4    1.40    3.20
  -3   7   4    3.20    2.00
   2  -7  -4    5.30    3.80
   2  -7  -4   13.50    2.90
  -2   7   4   10.90    2.30
  -2   7   4   11.60    3.50
  -2   7   4   10.00    3.20
  -2   7   4   10.00    2.70
   1  -7  -4   30.30   11.10
   1  -7  -4   66.69    5.00
  -1   7   4   61.29    3.70
  -1   7   4   60.49    5.20
   0  -7  -4  491.95   43.50
   0  -7  -4  473.35   38.40
   0  -7  -4  524.95   22.30
   0   7   4  514.25   21.70
   0   7   4  543.15   23.40
  -1  -7  -4    9.70    2.10
  -1  -7  -4   21.50   10.10
   1   7   4    3.80    2.50
   1   7   4    8.10    1.80
  -2  -7  -4  152.28    8.90
   2   7   4  154.98    7.70
   2   7   4  163.88    9.50
  -3  -7  -4   24.30    4.30
   3   7   4   17.80    3.90
  -4  -7  -4    4.40    2.90
   4   7   4    5.00    1.60
   4   7   4   -1.80    2.40
  -5  -7  -4    7.20    2.60
   4  -8  -4   26.40    3.40
  -4   8   4   29.10    7.00
   3  -8  -4    3.60    2.60
  -3   8   4    3.70    3.70
  -3   8   4    3.30    2.00
  -3   8   4    7.20    3.60
   2  -8  -4  546.55   24.00
  -2   8   4  525.55   24.60
  -2   8   4  535.35   23.50
  -2   8   4  546.95   26.50
   1  -8  -4   44.90    4.80
  -1   8   4   40.20    3.20
  -1   8   4   37.70    4.60
   0  -8  -4   15.10    2.90
   0  -8  -4   30.60   13.20
   0  -8  -4   14.40   19.80
   0   8   4   14.70    2.40
   0   8   4   12.90    3.10
  -1  -8  -4    2.80    1.90
   1   8   4    2.80    1.80
   1   8   4   -0.50    2.20
  -2  -8  -4  147.69    8.80
   2   8   4  157.08    9.80
   2   8   4  151.68    7.80
  -3  -8  -4    0.60    2.10
   3   8   4   -0.10    1.60
   3   8   4    0.40    2.30
  -4  -8  -4  128.59    8.40
   4   8   4  111.39    8.50
   4  -9  -4    4.80    3.60
   3  -9  -4   52.59    7.50
  -3   9   4   38.90    7.70
  -3   9   4   48.90    6.10
   2  -9  -4   32.30    4.30
  -2   9   4   27.40    5.10
  -2   9   4   35.90    3.90
   1  -9  -4    5.30    3.00
  -1   9   4    3.60    2.40
  -1   9   4    5.50    3.00
  -1   9   4    2.60    1.60
   0  -9  -4  293.07   13.50
   0   9   4  264.67   14.50
   0   9   4  262.47   12.50
  -1  -9  -4    9.10    2.50
   1   9   4    7.60    2.00
   1   9   4    7.70    3.10
  -2  -9  -4   41.10    4.60
   2   9   4   47.90    4.10
   2   9   4   38.30    5.30
  -3  -9  -4  512.05   24.30
   3   9   4  580.34   23.30
   3   9   4  522.95   25.70
  -4  -9  -4   31.30    4.00
   3 -10  -4   56.59    5.70
  -3  10   4   48.60    4.80
   2 -10  -4   30.30    4.30
  -2  10   4   29.50    5.50
  -2  10   4   42.60    4.20
   1 -10  -4   27.80    4.40
  -1  10   4   18.80    2.60
  -1  10   4   24.50    4.70
  -1  10   4   16.10    3.80
   0 -10  -4  538.45   24.20
   0  10   4  554.54   23.50
   0  10   4  541.35   25.90
  -1 -10  -4  222.28   11.40
   1  10   4  222.38   13.10
   1  10   4  234.38   11.20
  -2 -10  -4  373.36   18.20
   2  10   4  412.76   17.50
   2  10   4  378.36   19.90
  -3 -10  -4   42.50    5.00
   3  10   4   57.29    5.30
   3  10   4   58.69    6.70
   3 -11  -4   31.10    4.30
   2 -11  -4   11.80    3.60
  -2  11   4    4.40    2.20
  -2  11   4   19.40    5.30
   1 -11  -4    7.20    3.00
  -1  11   4   10.20    3.90
  -1  11   4    9.50    2.10
  -1  11   4    3.70    3.80
   0 -11  -4    7.40    2.80
   0  11   4   11.70    2.50
   0  11   4    6.70    3.00
  -1 -11  -4  168.98    9.50
   1  11   4  186.88    9.50
   1  11   4  189.08   11.90
  -2 -11  -4    7.50    4.20
   2  11   4    5.80    3.30
   2  11   4    0.90    2.00
   3  11   4    9.50    2.30
   2 -12  -4    5.50    3.00
  -2  12   4    8.70    2.40
   1 -12  -4   -1.40    2.30
  -1  12   4    0.90    1.60
  -1  12   4   -2.10    5.30
   0 -12  -4   49.20    5.10
   0  12   4   48.70    4.10
   0  12   4   39.90    5.90
  -1 -12  -4   10.10    2.90
   1  12   4    0.80    3.60
   1  12   4    9.00    2.30
   2  12   4    0.00    1.90
   3  12   4   43.20    4.60
   1 -13  -4   12.20    3.00
  -1  13   4    9.10    2.30
   0 -13  -4   25.90    3.40
   0  13   4   17.60    2.60
   1  13   4   22.70    3.00
   2  10  -5    3.70    2.50
   1  10  -5  111.29    7.00
   0  10  -5  168.48    9.10
  -1  10  -5    3.10    1.80
   1 -10   5    2.70    2.30
   2 -10   5    4.20    2.90
   3   9  -5    5.20    2.40
   2   9  -5   20.00    3.00
   1   9  -5    8.00    2.60
   1   9  -5    6.10    2.60
   0   9  -5   12.90    3.00
   0   9  -5    3.80    2.70
   0  -9   5    2.20    2.50
  -1   9  -5   29.10    3.40
   1  -9   5   22.00    3.50
  -2   9  -5   13.40    4.00
   2  -9   5   14.20    3.20
   3  -9   5   82.59    6.60
   3   8  -5   90.19    5.70
  -3  -8   5   96.39    6.30
   2   8  -5    6.70    2.70
   2   8  -5    3.00    2.40
  -2  -8   5    4.20    2.00
   1   8  -5   36.20    4.90
   1   8  -5   42.00    4.50
   0   8  -5    7.90    2.50
   0   8  -5    9.00    2.50
   0  -8   5    7.70    2.50
  -1   8  -5   21.20    3.20
   1  -8   5   16.10    3.50
  -2   8  -5  327.07   14.90
   2  -8   5  335.57   15.90
   3  -8   5   -0.20    2.30
  -4  -7   5   22.50    3.40
   3   7  -5   24.60    4.20
   3   7  -5   28.90    3.10
  -3  -7   5   23.80    3.40
   2   7  -5   53.59    5.60
   2   7  -5   55.89    4.60
  -2  -7   5   50.39    4.70
   1   7  -5  545.75   25.10
   1   7  -5  547.95   23.80
  -1  -7   5  544.85   23.50
   0   7  -5  443.26   20.80
   0   7  -5  471.75   20.40
  -1   7  -5  299.17   14.40
  -1   7  -5  327.77   14.60
   1  -7   5  306.27   14.60
  -2   7  -5    5.30    2.00
   2  -7   5    6.80    2.80
   3  -7   5   23.00    3.60
   4  -7   5   19.10    3.60
  -4  -6   5    6.60    2.50
   3   6  -5   13.90    3.30
   3   6  -5   24.40    2.80
  -3  -6   5   15.10    2.90
   2   6  -5    1.30    2.30
   2   6  -5    5.80    1.90
  -2  -6   5    3.50    2.10
   1   6  -5    4.50    2.50
   1   6  -5    5.10    2.10
  -1  -6   5    5.90    1.80
   0   6  -5  105.79    6.30
   0   6  -5  111.99    6.70
   0  -6   5  106.29    6.20
   0  -6   5   87.59    9.10
  -1   6  -5   86.59    5.50
  -1   6  -5   85.39    5.20
   1  -6   5   76.19    8.90
   1  -6   5   90.39    6.10
  -2   6  -5   97.29    5.90
  -2   6  -5  116.29    6.80
   2  -6   5   92.59    6.60
  -3   6  -5   -0.20    1.80
   3  -6   5   -0.60    2.30
  -4   6  -5  108.79    6.60
   4  -6   5  114.09    7.20
  -4  -5   5   -1.50    2.00
   3   5  -5   45.10    3.60
   3   5  -5   47.10    5.40
  -3  -5   5   52.39    4.80
   2   5  -5  249.58   11.70
  -2  -5   5  251.37   12.20
   1   5  -5    2.00    1.70
  -1  -5   5    2.80    1.70
  -1  -5   5    2.50    1.60
   0   5  -5  309.27   36.60
   0   5  -5  311.97   13.60
   0  -5   5  300.57   13.00
   0  -5   5  288.07   36.50
   0  -5   5  294.97   13.20
   0  -5   5  275.47   16.50
  -1   5  -5  -11.70   12.70
  -1   5  -5    0.00    1.50
  -1   5  -5    0.40    1.10
   1  -5   5   -0.70    2.60
   1  -5   5  -17.90   13.80
   1  -5   5    2.70    1.80
  -2   5  -5  818.32   33.00
  -2   5  -5  820.22   33.20
   2  -5   5  821.32   33.60
   2  -5   5  725.73   37.30
  -3   5  -5  273.57   13.00
   3  -5   5  269.77   13.10
  -4   5  -5    2.20    2.50
   4  -5   5    0.50    2.30
  -4  -4   5   64.69    5.80
  -3  -4   5  165.58    9.10
   2   4  -5   34.30    3.10
  -2  -4   5   32.80    3.60
   1   4  -5    9.00    1.70
   1   4  -5    6.10    8.30
   1   4  -5   10.30    1.90
  -1  -4   5   10.00    9.30
  -1  -4   5    8.50    1.80
  -1  -4   5   11.40    1.70
   0   4  -5   34.10    3.20
   0   4  -5   23.70    9.90
   0  -4   5   33.10    2.50
   0  -4   5   36.00   11.90
   0  -4   5   42.10    5.50
   0  -4   5   33.40    3.10
  -1   4  -5  459.55   19.20
  -1   4  -5  454.35   19.10
  -1   4  -5  482.45   41.90
   1  -4   5  405.46   39.80
   1  -4   5  453.85   19.10
   1  -4   5  420.96   21.60
  -2   4  -5  176.88    8.80
  -2   4  -5  185.98    8.60
   2  -4   5  173.28   11.30
   2  -4   5  183.18    8.90
  -3   4  -5  129.19    7.70
   3  -4   5  134.89    7.50
  -4   4  -5   24.70    4.00
   4  -4   5   17.30    2.90
  -5   4  -5   46.40    5.20
   5  -4   5   39.20    4.00
  -5  -3   5   11.50    2.50
   4   3  -5   -1.60    2.00
  -4  -3   5    2.90    2.10
   3   3  -5  112.49    5.70
  -3  -3   5  120.99    7.30
   2   3  -5  426.56   17.70
   2   3  -5  382.46   17.60
  -2  -3   5  432.86   18.40
  -2  -3   5  435.06   31.20
   1   3  -5  223.18    9.90
   1   3  -5  182.18   21.30
   1   3  -5  208.98   11.20
  -1  -3   5  221.78   23.10
   0   3  -5   67.49    4.30
   0   3  -5   57.49   12.50
   0   3  -5   61.59    4.10
   0  -3   5   76.59   16.00
   0  -3   5   70.99    6.20
   0  -3   5   61.49    3.80
   0  -3   5   64.19    3.60
  -1   3  -5   42.40   13.00
  -1   3  -5   55.89    3.80
   1  -3   5   60.89    5.40
   1  -3   5   58.29    3.70
   1  -3   5   71.79   16.90
  -2   3  -5 1062.79   43.00
  -2   3  -5 1011.50   44.10
   2  -3   5 1031.60   43.00
   2  -3   5 1113.99   45.40
  -3   3  -5   82.69    5.90
   3  -3   5   81.29    6.80
  -4   3  -5   11.10    3.20
   4  -3   5    9.20    2.30
  -5   3  -5   17.50    4.00
   5  -3   5   21.90    2.80
  -5  -2   5    0.70    2.00
   4   2  -5   21.80    3.30
   3   2  -5   15.40    1.70
  -3  -2   5   14.30    2.80
   2   2  -5  176.28    8.20
  -2  -2   5  181.98   16.80
  -2  -2   5  185.08    9.10
   1   2  -5 2899.21  118.59
   1   2  -5 3230.58  118.49
   1   2  -5 2861.21  135.49
  -1  -2   5 2904.11  118.79
  -1  -2   5 2933.41  134.19
   0   2  -5  276.37   11.60
   0   2  -5  263.97   24.80
   0   2  -5  252.37   11.30
   0  -2   5  252.57   11.00
   0  -2   5  245.58   12.60
   0  -2   5  247.88   10.90
   0  -2   5  237.88   23.10
  -1   2  -5   52.79    2.70
  -1   2  -5   50.99    3.60
  -1   2  -5   60.79   13.90
  -1   2  -5   51.79    4.10
   1  -2   5   58.59    3.50
   1  -2   5   61.29    4.60
   1  -2   5   47.90   10.50
  -2   2  -5  257.57   12.50
  -2   2  -5  255.07   27.50
  -2   2  -5  272.37   11.80
   2  -2   5  246.18   28.70
   2  -2   5  289.37   13.40
   2  -2   5  269.07   11.80
  -3   2  -5  122.39    7.60
   3  -2   5  125.19    6.40
   3  -2   5  118.89    8.30
  -4   2  -5   77.29    6.70
   4  -2   5   77.49    5.00
  -5   2  -5   -1.60    2.70
   5  -2   5   -0.50    1.60
  -5  -1   5    0.50    2.00
  -4  -1   5   78.69    5.80
  -4  -1   5   65.29    4.70
   3   1  -5  111.09    5.50
  -3  -1   5  116.59    6.20
  -3  -1   5  132.79    7.30
   2   1  -5   44.30    7.60
   2   1  -5   42.00    2.70
  -2  -1   5   54.79    8.80
  -2  -1   5   48.00    3.70
  -2  -1   5   41.60    2.70
   1   1  -5    2.60    3.60
   1   1  -5    1.10    1.10
  -1  -1   5   -1.60    4.00
  -1  -1   5    0.60    1.30
   0   1  -5  205.28    9.10
   0   1  -5  205.38    9.10
   0   1  -5  172.58   19.40
   0  -1   5  193.98    8.70
   0  -1   5  210.78   19.50
   0  -1   5  204.18    9.50
  -1   1  -5  617.74   26.00
  -1   1  -5  642.34   41.70
  -1   1  -5  608.84   26.80
   1  -1   5  630.54   25.80
   1  -1   5  630.24   40.30
   1  -1   5  670.83   26.70
  -2   1  -5  213.28   10.60
  -2   1  -5  219.08   23.60
  -2   1  -5  219.98    9.60
   2  -1   5  213.78   21.60
   2  -1   5  211.08    9.80
   2  -1   5  233.38   11.00
  -3   1  -5   36.90    4.20
   3  -1   5   35.00    4.00
   3  -1   5   30.60    2.80
  -4   1  -5   10.70    3.50
   4  -1   5   12.50    2.10
  -5   1  -5   39.50    5.30
   5  -1   5   36.70    3.30
  -5   0   5    3.30    1.90
  -5   0   5    4.90    5.00
  -4   0   5   24.30    3.80
  -4   0   5   19.60    3.10
  -3   0   5   41.00    3.50
  -3   0   5   37.50    4.00
   2   0  -5 1200.88   48.80
   2   0  -5 1181.68   55.69
  -2   0   5 1176.18   48.90
  -2   0   5 1213.88   49.60
  -2   0   5 1292.57   54.99
   1   0  -5  364.26   24.70
  -1   0   5  352.16   23.60
  -1   0   5  334.37   14.90
   0   0  -5  398.36   27.60
   0   0  -5  385.66   16.00
   0   0   5  389.26   15.50
   0   0   5  340.77   15.30
   0   0   5  356.66   26.20
   0   0   5  366.36   16.40
  -1   0  -5   24.80    7.60
  -1   0  -5   15.30    1.90
  -1   0  -5   18.20    2.30
   1   0   5   16.50    1.70
   1   0   5   16.20    2.30
   1   0   5   17.80    6.40
  -2   0  -5  300.27   14.20
  -2   0  -5  306.27   26.50
   2   0   5  309.57   13.00
   2   0   5  329.17   14.60
   2   0   5  280.87   24.80
  -3   0  -5   55.49    5.00
   3   0   5   62.69    3.60
   3   0   5   51.69    4.90
  -4   0  -5    7.70    3.20
   4   0   5    8.00    1.70
  -5   0  -5   18.40    4.10
   5   0   5   16.00    2.10
  -5   1   5    0.40    2.00
  -5   1   5   -2.50    4.90
  -4   1   5  158.78    9.00
  -4   1   5  142.79    8.30
   3  -1  -5  667.53   27.70
  -3   1   5  674.73   28.50
  -3   1   5  691.93   29.20
   2  -1  -5  984.90   48.30
   2  -1  -5 1044.00   41.50
  -2   1   5 1041.30   42.20
  -2   1   5 1053.19   44.80
  -2   1   5 1041.40   47.20
  -2   1   5  986.00   41.60
   1  -1  -5  310.47   13.00
   1  -1  -5  316.57   22.40
  -1   1   5  315.07   21.50
  -1   1   5  284.97   13.10
  -1   1   5  304.77   14.90
   0  -1  -5   83.69    4.60
   0  -1  -5   85.79   12.20
   0   1   5   82.09    5.70
   0   1   5   90.89    4.20
   0   1   5   86.89    5.30
   0   1   5  108.19   12.70
  -1  -1  -5  232.28   10.90
  -1  -1  -5  237.98   10.50
  -1  -1  -5  241.28   21.10
   1   1   5  234.58   10.30
   1   1   5  246.98   11.20
   1   1   5  265.87   21.10
   1   1   5  226.08   10.10
   1   1   5  256.67   11.10
  -2  -1  -5   59.59    4.50
  -2  -1  -5   50.59   10.80
   2   1   5   56.39   10.80
   2   1   5   57.09    3.60
   2   1   5   54.89    3.20
   2   1   5   64.79    4.80
  -3  -1  -5  103.39    6.80
   3   1   5   94.69    5.00
   3   1   5  100.89    6.90
  -4  -1  -5   46.10    5.70
   4   1   5   47.00    3.30
  -5  -1  -5   37.00    5.50
  -5   2   5    7.30    5.80
  -5   2   5    4.60    2.10
  -4   2   5  147.79    8.60
  -4   2   5  155.78    9.00
   3  -2  -5    4.70    1.20
  -3   2   5    2.50    2.00
  -3   2   5    4.70    2.30
   2  -2  -5  754.32   39.40
   2  -2  -5  742.73   30.80
  -2   2   5  762.82   31.60
  -2   2   5  783.22   34.10
  -2   2   5  748.23   37.70
  -2   2   5  745.53   31.10
   1  -2  -5  207.38   18.00
  -1   2   5  204.88    9.40
  -1   2   5  199.88   16.50
  -1   2   5  216.18   11.10
   0  -2  -5  922.21   37.40
   0  -2  -5  885.71   50.59
   0   2   5  888.41   49.60
   0   2   5  963.00   38.50
   0   2   5  927.01   38.20
  -1  -2  -5 5785.32  231.38
  -1  -2  -5 5769.22  246.38
   1   2   5 5923.81  244.98
  -2  -2  -5 2197.88  104.89
  -2  -2  -5 2196.38   89.59
   2   2   5 2104.49  102.39
   2   2   5 2219.68   88.19
   2   2   5 2286.47   90.09
   2   2   5 2237.48   88.89
  -3  -2  -5  287.67   14.10
   3   2   5  267.57   12.40
   3   2   5  284.27   12.00
   3   2   5  270.67   14.40
  -4  -2  -5   32.40    5.00
   4   2   5   41.50    2.90
  -5  -2  -5   -0.80    2.70
  -5   3   5    3.20    1.90
  -5   3   5    2.20    6.50
  -4   3   5  176.68    9.60
  -4   3   5  161.28    9.40
   3  -3  -5   54.79    3.60
  -3   3   5   54.89    4.70
  -3   3   5   55.59    4.70
   2  -3  -5   19.50    2.10
   2  -3  -5   15.40    6.40
   2  -3  -5   18.50    2.70
  -2   3   5   15.90    4.00
  -2   3   5   20.60    2.60
  -2   3   5   24.90    2.90
   1  -3  -5 2838.52  127.49
   1  -3  -5 2804.52  113.69
  -1   3   5 2838.92  115.59
  -1   3   5 2880.01  126.19
  -1   3   5 3034.90  113.59
  -1   3   5 2802.32  113.39
  -1   3   5 2881.51  115.29
  -1   3   5 2723.33  113.79
   0  -3  -5  151.18   17.20
   0  -3  -5  179.48    8.20
   0   3   5  169.18    8.70
   0   3   5  174.18    8.90
   0   3   5  155.88    9.00
   0   3   5  163.38    7.30
   0   3   5  187.78   16.80
  -1  -3  -5   25.00    9.00
  -1  -3  -5   32.40    2.80
   1   3   5   33.00    3.50
   1   3   5   30.90    2.40
   1   3   5   30.40    8.50
  -2  -3  -5  124.99   16.50
  -2  -3  -5  132.59    7.70
   2   3   5  129.69   14.90
   2   3   5  137.29    7.20
   2   3   5  133.19    6.20
  -3  -3  -5   27.30    4.30
   3   3   5   31.80    4.40
   3   3   5   27.80    2.40
   3   3   5   23.80    3.10
  -4  -3  -5   61.99    6.20
   4   3   5   57.69    3.50
  -5  -3  -5    2.10    3.20
  -5   4   5    6.40    2.50
  -5   4   5    3.40    7.70
  -4   4   5  125.29    8.80
  -4   4   5  129.29    7.90
   3  -4  -5   18.80    2.40
  -3   4   5   17.90    2.80
  -3   4   5   20.10    4.80
  -3   4   5   19.80    4.50
   2  -4  -5  115.09    7.50
   2  -4  -5  134.39   16.10
   2  -4  -5  109.99    7.50
  -2   4   5  134.99    9.00
  -2   4   5  111.49    6.30
  -2   4   5  125.59    6.60
  -2   4   5  127.69    6.60
   1  -4  -5  118.79    6.30
   1  -4  -5  133.69   15.90
  -1   4   5  123.09    7.50
  -1   4   5  123.39    6.30
  -1   4   5  126.29    6.20
  -1   4   5  122.69    8.00
   0  -4  -5   77.09    4.70
   0  -4  -5   88.79   13.20
   0   4   5   81.29    5.60
   0   4   5   79.09    6.60
   0   4   5   79.99    4.10
   0   4   5   84.19   12.90
  -1  -4  -5  642.14   41.20
  -1  -4  -5  661.43   27.60
   1   4   5  668.03   27.30
   1   4   5  703.03   28.60
   1   4   5  655.63   40.10
  -2  -4  -5  499.05   36.50
   2   4   5  503.05   33.80
   2   4   5  535.05   21.50
   2   4   5  517.45   22.60
  -3  -4  -5   67.79    5.90
   3   4   5   59.99    3.70
   3   4   5   57.09    4.70
  -4  -4  -5  229.28   12.90
   4   4   5  217.28   10.50
  -5  -4  -5  115.49    8.70
  -5   5   5   -6.10    8.20
   4  -5  -5    1.30    1.50
  -4   5   5    1.00    5.80
  -4   5   5    5.30    2.20
   3  -5  -5   98.19    6.10
  -3   5   5  107.99    7.40
  -3   5   5  109.59    7.70
  -3   5   5  118.19    9.60
   2  -5  -5   84.19    7.30
   2  -5  -5  114.39   16.60
   2  -5  -5   99.29    5.70
  -2   5   5   96.89    5.90
  -2   5   5   99.49    6.00
  -2   5   5  105.29    6.70
  -2   5   5  101.69    8.00
   1  -5  -5  468.05   19.80
   1  -5  -5  461.75   34.10
  -1   5   5  447.46   32.10
  -1   5   5  468.85   21.60
  -1   5   5  456.25   20.20
  -1   5   5  489.25   21.20
  -1   5   5  446.36   19.10
   0  -5  -5  204.18   21.20
   0  -5  -5  190.08    8.80
   0   5   5  166.38   10.70
   0   5   5  175.18   18.30
   0   5   5  181.18    8.20
   0   5   5  189.68    9.80
  -1  -5  -5  563.14   22.70
  -1  -5  -5  561.74   37.90
   1   5   5  557.54   36.60
   1   5   5  578.54   23.80
   1   5   5  447.86   25.10
   1   5   5  543.95   22.30
  -2  -5  -5   -0.10    2.20
   2   5   5    0.20    1.10
   2   5   5    0.20    1.70
  -3  -5  -5   34.80    4.90
   3   5   5   39.30    4.20
  -4  -5  -5  417.06   19.80
   4   5   5  404.26   16.80
   4   5   5  355.46   18.50
  -5  -5  -5  222.48   12.70
   4  -6  -5   13.30    3.40
  -4   6   5   26.30    8.80
   3  -6  -5  209.18   10.30
  -3   6   5  212.58   10.80
  -3   6   5  191.48   13.50
  -3   6   5  197.38   13.00
   2  -6  -5    3.50    2.20
  -2   6   5    1.70    1.80
  -2   6   5    2.10    3.00
  -2   6   5    2.40    4.10
   1  -6  -5  378.86   16.70
   1  -6  -5  368.96   32.50
  -1   6   5  367.06   15.80
  -1   6   5  382.66   17.90
  -1   6   5  382.76   18.50
   0  -6  -5  293.27   28.30
   0   6   5  325.57   15.10
   0   6   5  300.67   13.30
   0   6   5  312.97   27.30
  -1  -6  -5  227.88   10.80
  -1  -6  -5  223.68   23.70
   1   6   5  226.38   23.20
   1   6   5  235.38   11.90
   1   6   5  243.48   10.50
  -2  -6  -5  167.38    9.30
  -2  -6  -5  153.48    7.70
   2   6   5  167.48    7.80
   2   6   5  170.18    9.50
  -3  -6  -5   15.90    3.90
   3   6   5   14.60    3.30
   3   6   5   15.10    2.10
  -4  -6  -5  398.46   19.50
   4   6   5  408.86   16.80
   4   6   5  355.86   18.70
  -5  -6  -5  114.29    8.00
   4  -7  -5    4.30    2.00
  -4   7   5    8.10    7.80
  -4   7   5    0.90    1.80
   3  -7  -5   22.90    3.50
  -3   7   5   31.20    5.70
  -3   7   5   25.40    6.50
  -3   7   5   25.40    3.50
   2  -7  -5  125.89    7.40
  -2   7   5  127.19    9.70
  -2   7   5  115.79    6.90
  -2   7   5  110.49    7.90
  -2   7   5  108.79    9.00
   1  -7  -5  162.98    8.40
  -1   7   5  154.58    9.30
  -1   7   5  162.78   10.00
  -1   7   5  137.69    7.50
   0  -7  -5   14.40    2.60
   0  -7  -5   15.00   10.20
   0   7   5   13.40    3.00
   0   7   5   14.60    9.10
   0   7   5   13.50    2.10
  -1  -7  -5 1521.95   61.89
  -1  -7  -5 1471.15   86.59
   1   7   5 1572.94   63.39
   1   7   5 1449.06   82.49
   1   7   5 1560.24   61.59
  -2  -7  -5    0.10    2.30
   2   7   5    0.60    2.10
   2   7   5    0.60    1.50
  -3  -7  -5   -1.30    2.20
   3   7   5    4.00    2.50
   3   7   5    0.10    1.50
  -4  -7  -5   -1.20    2.60
   4   7   5   -0.30    1.40
   4   7   5    1.40    2.50
  -5  -7  -5    2.40    2.40
   4  -8  -5    8.00    2.60
  -4   8   5   12.90    2.80
   3  -8  -5   64.39    5.50
  -3   8   5   50.89    7.30
  -3   8   5   46.70    4.80
  -3   8   5   61.99    6.10
   2  -8  -5  843.92   35.70
  -2   8   5  813.62   38.70
  -2   8   5  855.21   37.90
  -2   8   5  836.42   35.50
   1  -8  -5   49.30    5.20
  -1   8   5   54.79    5.50
  -1   8   5   54.89    3.70
  -1   8   5   50.89    6.10
   0  -8  -5    9.30    2.70
   0  -8  -5   10.50   13.60
   0  -8  -5  -10.50   14.40
   0   8   5    7.50    1.80
   0   8   5    7.70    2.90
  -1  -8  -5   16.60    2.90
   1   8   5   17.60    2.50
   1   8   5   15.50    3.70
  -2  -8  -5  161.88    9.50
   2   8   5  161.48    8.20
   2   8   5  155.68   10.10
  -3  -8  -5   40.20    5.00
   3   8   5   48.00    3.80
   3   8   5   39.40    5.40
  -4  -8  -5   18.20    3.90
   4   8   5   18.40    3.50
   4   8   5    7.60    3.30
  -5  -8  -5    5.90    2.40
   4  -9  -5    3.00    2.70
   3  -9  -5    0.90    2.30
  -3   9   5   -6.70    4.60
  -3   9   5    3.30    2.60
   2  -9  -5    7.90    3.30
  -2   9   5   12.80    4.10
  -2   9   5   -2.50    2.80
  -2   9   5    5.00    2.40
   1  -9  -5  232.78   12.10
  -1   9   5  221.18   10.60
  -1   9   5  231.58   13.10
  -1   9   5  238.58   14.10
   0  -9  -5  165.78    9.40
   0   9   5  172.28    8.50
   0   9   5  165.78   10.60
  -1  -9  -5   34.80    3.80
   1   9   5   30.50    4.70
   1   9   5   31.80    3.50
  -2  -9  -5   14.40    3.30
   2   9   5   11.90    3.40
   2   9   5   10.80    2.30
  -3  -9  -5    4.60    2.70
   3   9   5    4.00    3.00
   3   9   5    3.60    1.70
  -4  -9  -5  329.07   16.70
   4   9   5  362.96   15.40
   3 -10  -5    1.60    2.60
  -3  10   5    3.10    2.00
   2 -10  -5    5.00    3.20
  -2  10   5    6.30    2.40
  -2  10   5   -1.20    3.70
   1 -10  -5  424.76   19.80
  -1  10   5  416.96   21.10
  -1  10   5  425.06   22.40
  -1  10   5  427.26   18.40
   0  10   5  829.32   38.10
   0  10   5  866.61   35.50
  -1 -10  -5   28.00    3.60
   1  10   5   35.20    5.30
   1  10   5   39.20    4.00
  -2 -10  -5   27.30    4.10
   2  10   5   23.60    4.60
   2  10   5   33.60    3.70
  -3 -10  -5   -4.60    2.00
   3  10   5    1.10    1.60
   3  10   5   -2.80    2.50
   4  10   5    1.20    1.80
   3 -11  -5    1.40    3.30
   2 -11  -5    1.90    2.90
  -2  11   5   -0.80    4.30
  -2  11   5    0.60    2.00
   1 -11  -5    2.70    2.90
  -1  11   5    3.40    3.30
  -1  11   5    6.60    1.90
  -1  11   5    4.10    3.30
   0 -11  -5   32.70    4.40
   0  11   5   19.10    4.20
   0  11   5   20.50    2.70
  -1 -11  -5   49.90    4.80
   1  11   5   43.00    4.40
   1  11   5   43.50    6.10
  -2 -11  -5    9.80    2.90
   2  11   5    5.00    2.00
   2  11   5    5.90    3.60
   3  11   5   60.99    4.80
   2 -12  -5   18.30    4.20
  -2  12   5   21.40    2.90
   1 -12  -5    9.10    3.20
  -1  12   5    9.50    4.80
   0 -12  -5    6.40    3.10
   0  12   5    3.50    3.10
   0  12   5    3.80    2.20
  -1 -12  -5   90.69    8.70
  -1 -12  -5  102.99    9.00
   1  12   5   93.89    9.80
   1  12   5  120.09    6.60
   2  12   5    9.90    2.40
   3  12   5    1.90    2.20
   1 -13  -5    8.10    2.80
  -1  13   5   16.00    2.60
   0 -13  -5    4.40    2.50
   0  13   5    3.30    1.90
   1  13   5   22.40    3.10
   2  13   5   15.50    3.10
   1  10  -6   30.60    4.10
   0  10  -6   17.50    3.20
  -1  10  -6    1.10    2.00
   1 -10   6    0.30    3.00
   2   9  -6   86.49    6.30
   1   9  -6   22.60    3.20
   0   9  -6    2.90    2.10
   0  -9   6   -2.30    2.50
  -1   9  -6    8.90    2.30
   1  -9   6    5.90    2.70
   2  -9   6    1.60    2.50
   3   8  -6   10.70    2.80
  -3  -8   6   12.30    3.10
   2   8  -6   25.30    4.40
   2   8  -6   32.90    3.70
  -2  -8   6   28.50    3.40
   1   8  -6    1.20    2.10
   1   8  -6    1.80    2.20
   0   8  -6  106.99    7.20
   0   8  -6  111.69    7.00
   0  -8   6  101.99    6.60
  -1   8  -6    2.10    2.10
   1  -8   6    1.10    2.50
  -2   8  -6   32.80    3.50
   2  -8   6   26.30    3.80
   3  -8   6  133.29    8.40
   3   7  -6   14.60    2.30
  -3  -7   6    9.30    2.50
   2   7  -6   44.30    4.20
   2   7  -6   38.80    5.10
  -2  -7   6   38.00    4.20
   1   7  -6    2.70    2.90
   1   7  -6    2.10    1.90
  -1  -7   6    1.20    1.70
   0   7  -6  144.29    8.00
   0   7  -6  125.49    8.00
   0  -7   6  134.09    7.60
  -1   7  -6   45.70    4.40
   1  -7   6   40.50    4.40
  -2   7  -6    9.30    2.20
   2  -7   6    9.80    3.20
   3  -7   6    2.30    2.50
  -4  -6   6   15.60    3.10
   3   6  -6   14.80    3.50
   3   6  -6   13.30    3.60
  -3  -6   6   10.20    2.60
   2   6  -6    3.20    2.70
   2   6  -6    2.30    1.80
  -2  -6   6    1.60    1.90
   1   6  -6  386.36   18.70
   1   6  -6  393.46   17.70
  -1  -6   6  391.56   17.30
   0   6  -6  210.78   10.90
   0   6  -6  197.38   10.40
   0  -6   6  212.58   10.20
  -1   6  -6   76.69    5.30
  -1   6  -6   69.99    4.80
   1  -6   6   65.49    5.30
  -2   6  -6   29.70    3.30
   2  -6   6   20.50    3.40
  -3   6  -6    5.50    1.90
   3  -6   6    5.00    2.90
   4  -6   6    2.90    2.70
  -4  -5   6   -0.30    2.10
   3   5  -6  253.37   14.00
   3   5  -6  261.67   11.90
  -3  -5   6  256.87   12.90
   2   5  -6  203.18    9.90
  -2  -5   6  190.08   10.10
   1   5  -6  586.44   24.30
  -1  -5   6  538.95   24.00
   0   5  -6  442.86   18.60
   0  -5   6  428.16   17.90
   0  -5   6  382.56   21.60
   0  -5   6  422.26   18.20
  -1   5  -6  239.38   11.40
  -1   5  -6  248.88   11.70
   1  -5   6  245.58   11.60
  -2   5  -6   55.99    3.90
  -2   5  -6   59.09    4.30
   2  -5   6   58.19    5.10
  -3   5  -6  296.07   14.00
   3  -5   6  314.97   14.60
  -4   5  -6    8.60    2.50
   4  -5   6    6.50    2.50
  -4  -4   6   10.90    3.00
   3   4  -6    0.20    1.40
  -3  -4   6    0.90    2.00
   2   4  -6    7.60    2.00
  -2  -4   6    7.20    4.10
   1   4  -6  632.34   25.20
   1   4  -6  526.45   25.30
  -1  -4   6  620.64   25.10
   0   4  -6    1.90    7.70
   0   4  -6    3.90    1.80
   0  -4   6    4.40    2.70
   0  -4   6    1.40    1.10
   0  -4   6    4.40    1.80
   0  -4   6  -13.90    8.60
  -1   4  -6  227.78   30.50
  -1   4  -6  190.78    9.30
   1  -4   6  187.98   12.00
   1  -4   6  141.99   26.40
   1  -4   6  191.88    9.10
  -2   4  -6  146.49    7.30
  -2   4  -6  135.99    7.20
   2  -4   6  137.19   10.20
   2  -4   6  146.59    7.60
  -3   4  -6   59.89    4.90
   3  -4   6   58.49    5.00
  -4   4  -6    3.40    2.60
   4  -4   6    0.50    2.00
   4   3  -6   -1.70    2.60
  -4  -3   6   -0.60    2.00
   3   3  -6   45.40    4.80
  -3  -3   6   43.20    4.40
   2   3  -6    1.90    1.40
  -2  -3   6    0.50    1.60
   1   3  -6   58.59    3.90
   1   3  -6   46.80   13.10
   1   3  -6   54.19    3.50
  -1  -3   6   54.19    3.80
  -1  -3   6   64.29   13.60
   0   3  -6   43.10   15.10
   0   3  -6   49.60    3.60
   0   3  -6   43.70    3.50
   0  -3   6   57.59   16.20
   0  -3   6   45.00    5.50
   0  -3   6   44.00    3.30
   0  -3   6   44.10    3.00
  -1   3  -6  115.09   20.70
  -1   3  -6   62.89    4.10
   1  -3   6   60.19    5.70
   1  -3   6   21.90   12.20
   1  -3   6   56.19    3.90
  -2   3  -6  170.78    8.20
  -2   3  -6  158.68    8.40
   2  -3   6  168.78   10.40
   2  -3   6  184.38    8.50
   3  -3   6   27.20    3.40
  -4   3  -6   14.70    3.50
   4  -3   6   16.20    2.80
  -5   3  -6    9.80    3.40
   5  -3   6   15.00    3.10
  -5  -2   6   15.60    3.90
   4   2  -6   10.90    2.90
  -4  -2   6   12.70    3.10
   3   2  -6    1.90    1.20
  -3  -2   6    2.00    2.20
   2   2  -6    1.30    1.20
  -2  -2   6   -0.60    1.60
  -2  -2   6   -9.70    8.50
   1   2  -6    7.30    1.10
   1   2  -6    5.80    6.00
   1   2  -6    7.70    3.20
  -1  -2   6   17.00    7.80
   0   2  -6  113.69   16.70
   0   2  -6   97.29    5.40
   0   2  -6  101.99    5.50
   0  -2   6   95.69   15.10
   0  -2   6   96.19    5.00
   0  -2   6  101.19    6.80
   0  -2   6   95.09    4.90
  -1   2  -6   33.10   10.20
  -1   2  -6   32.70    3.00
  -1   2  -6   27.90    2.40
   1  -2   6   39.40    4.00
   1  -2   6   35.10    2.80
   1  -2   6   16.10    7.80
  -2   2  -6   60.09    3.80
   2  -2   6   63.09    4.00
   2  -2   6   61.29    5.10
  -3   2  -6   37.10    4.40
   3  -2   6   42.40    5.70
   3  -2   6   45.10    3.70
  -4   2  -6   11.00    3.40
   4  -2   6    8.90    2.20
  -5   2  -6   21.00    4.20
   5  -2   6   18.80    2.60
  -5  -1   6   16.40    3.00
  -4  -1   6   60.69    5.50
   3   1  -6  268.07   11.80
  -3  -1   6  288.07   13.60
  -3  -1   6  267.07   12.40
   2   1  -6  858.71   36.50
   2   1  -6  847.12   47.50
  -2  -1   6  886.01   37.30
  -2  -1   6  964.10   47.60
  -2  -1   6  918.21   36.20
   1   1  -6  127.09    6.30
   1   1  -6  133.39   16.10
  -1  -1   6  124.29    6.50
  -1  -1   6  137.79   15.70
   0   1  -6  655.33   26.90
   0   1  -6  636.54   26.80
   0   1  -6  673.23   43.70
   0  -1   6  631.14   26.40
   0  -1   6  621.84   26.50
   0  -1   6  647.04   27.30
   0  -1   6  701.43   43.10
  -1   1  -6  476.45   36.40
  -1   1  -6  386.36   18.90
  -1   1  -6  461.55   19.10
   1  -1   6  494.45   19.80
   1  -1   6  455.35   18.80
   1  -1   6  443.76   33.40
  -2   1  -6    8.70    9.80
  -2   1  -6   22.20    2.30
  -2   1  -6   16.40    2.70
   2  -1   6   14.30    2.00
   2  -1   6   18.80    2.70
   2  -1   6    6.20    6.70
  -3   1  -6   17.50    3.40
   3  -1   6   20.40    3.70
   3  -1   6   16.40    2.30
  -4   1  -6   44.20    5.60
   4  -1   6   39.10    3.70
  -5   1  -6    3.60    3.20
   5  -1   6    3.30    1.60
  -5   0   6   14.20    2.70
  -4   0   6  315.37   14.70
  -4   0   6  265.27   14.00
   3   0  -6  389.66   17.00
  -3   0   6  440.26   19.90
  -3   0   6  397.26   17.50
   2   0  -6 2176.98  100.19
   2   0  -6 2226.48   89.89
  -2   0   6 2161.48   90.49
  -2   0   6 2324.87   99.39
  -2   0   6 2327.97   89.59
   1   0  -6  546.75   23.00
   1   0  -6  556.44   36.10
  -1   0   6  550.74   23.10
  -1   0   6  555.44   34.50
   0   0  -6 1969.00   93.89
   0   0  -6 1909.31   76.29
   0   0   6 1800.22   75.79
   0   0   6 1789.42   75.89
   0   0   6 2030.40   76.09
   0   0   6 1914.71   91.69
  -1   0  -6  100.09    5.20
  -1   0  -6   87.19   16.30
  -1   0  -6   85.79    5.20
   1   0   6   96.99    4.80
   1   0   6   99.99    5.50
   1   0   6  133.79   24.60
  -2   0  -6  431.16   34.70
  -2   0  -6  420.66   19.30
  -2   0  -6  430.36   18.30
   2   0   6  461.65   19.80
   2   0   6  405.46   33.10
   2   0   6  448.56   18.30
  -3   0  -6   -2.20    1.90
   3   0   6   -0.80    1.20
   3   0   6    0.40    1.70
  -4   0  -6   46.10    5.40
   4   0   6   37.40    3.40
  -5   0  -6   26.30    5.10
   5   0   6   24.50    2.60
  -5   1   6   43.70    4.30
  -4   1   6    9.10    2.90
  -4   1   6    5.00    4.10
   3  -1  -6  684.33   28.90
  -3   1   6  746.83   30.90
  -3   1   6  681.63   29.30
   2  -1  -6 1189.88   59.39
   2  -1  -6 1208.38   49.60
  -2   1   6 1257.97   58.19
  -2   1   6 1236.28   50.39
  -2   1   6 1232.18   49.50
   1  -1  -6  274.57   22.50
   1  -1  -6  266.27   11.60
  -1   1   6  280.47   21.40
  -1   1   6  257.77   11.70
  -1   1   6  246.78   13.40
   0  -1  -6 1117.69   58.69
   0  -1  -6 1081.29   43.00
   0   1   6 1100.19   56.69
   0   1   6  969.30   42.40
   0   1   6  990.70   42.60
   0   1   6 1091.49   42.50
   0   1   6 1080.49   43.90
  -1  -1  -6    4.10    1.60
  -1  -1  -6    6.50    2.20
  -1  -1  -6    0.50    4.90
   1   1   6    5.40    1.30
   1   1   6    5.50    1.80
   1   1   6    9.10    5.50
   1   1   6    5.50    2.00
   1   1   6    5.00    1.30
  -2  -1  -6 2403.56   96.59
  -2  -1  -6 2374.76   95.39
  -2  -1  -6 2408.26  123.49
   2   1   6 2388.86   95.19
   2   1   6 2492.45   97.09
   2   1   6 2397.86   95.99
   2   1   6 2218.38  112.49
  -3  -1  -6    7.50    2.80
   3   1   6    6.80    1.60
   3   1   6    7.90    2.50
  -4  -1  -6   14.90    4.00
   4   1   6   10.30    2.00
  -5  -1  -6  165.78   11.00
   5   1   6  173.88    8.20
  -5   2   6   -1.10    1.70
  -5   2   6    6.50    6.60
  -4   2   6   70.89    5.80
  -4   2   6   53.69    6.20
   3  -2  -6    1.30    1.10
  -3   2   6    3.00    2.10
  -3   2   6    0.60    2.30
   2  -2  -6   50.59    3.40
   2  -2  -6   49.20    9.40
  -2   2   6   56.99    6.30
  -2   2   6   64.89    9.40
  -2   2   6   56.69    4.20
   1  -2  -6   29.90    2.80
   1  -2  -6   28.20    7.40
  -1   2   6   26.40    7.50
  -1   2   6   36.10    4.70
  -1   2   6   30.80    2.80
   0  -2  -6  279.87   12.00
   0  -2  -6  257.17   23.30
   0   2   6  252.67   21.50
   0   2   6  262.67   11.40
   0   2   6  296.77   13.50
   0   2   6  281.27   13.00
   0   2   6  257.77   11.60
  -1  -2  -6   39.60    9.60
  -1  -2  -6   35.70    3.10
   1   2   6   35.10    2.60
   1   2   6   36.50    3.40
   1   2   6   35.10    2.90
   1   2   6   39.40    3.90
   1   2   6   36.80    9.50
  -2  -2  -6 1097.09   86.09
  -2  -2  -6 1357.86   55.49
  -2  -2  -6 1297.27   54.09
   2   2   6 1375.86   53.99
   2   2   6 1376.86   54.99
   2   2   6 1441.56   56.09
   2   2   6 1347.47   70.49
  -3  -2  -6  111.29    7.50
   3   2   6   99.49    5.60
   3   2   6  104.49    7.50
   3   2   6  109.09    5.40
  -4  -2  -6  148.49    9.90
   4   2   6  144.59    7.20
  -5  -2  -6   28.40    5.00
   5   2   6   30.50    2.70
  -5   3   6    8.50    6.70
  -5   3   6    7.60    2.70
  -4   3   6   10.20    5.80
  -4   3   6   13.60    3.10
   3  -3  -6   20.20    2.30
  -3   3   6   15.70    3.80
   2  -3  -6   46.90    9.90
   2  -3  -6   56.49    3.80
  -2   3   6   64.59    4.60
  -2   3   6   74.49   16.80
  -2   3   6   56.39    5.20
  -2   3   6   59.39    6.40
   1  -3  -6  102.49    5.60
   1  -3  -6   97.99   14.20
  -1   3   6   95.39   12.80
  -1   3   6  108.89    7.40
  -1   3   6  110.89    7.40
  -1   3   6  107.29    5.70
   0  -3  -6   27.90    9.10
   0  -3  -6   22.30    2.60
   0   3   6   18.70    7.00
   0   3   6   16.70    3.20
   0   3   6   13.50    4.80
   0   3   6   20.10    3.20
   0   3   6   15.60    1.70
  -1  -3  -6   44.60    3.40
  -1  -3  -6   31.10   11.00
   1   3   6   47.70   10.30
   1   3   6   38.60    2.80
   1   3   6   37.90    4.20
  -2  -3  -6    4.10    5.10
  -2  -3  -6    7.30    2.60
  -2  -3  -6    6.30    1.40
   2   3   6    7.10    1.50
   2   3   6    7.40    2.00
   2   3   6   -2.30    4.30
  -3  -3  -6  224.38   12.10
   3   3   6  218.98   12.40
   3   3   6  220.78    9.80
   3   3   6  203.68   10.60
  -4  -3  -6   10.10    3.90
   4   3   6    7.90    1.80
  -5  -3  -6   11.90    4.00
   5   3   6   11.40    2.70
  -5   4   6   -1.70    7.90
  -4   4   6    7.80    2.60
  -4   4   6    7.60    7.60
   3  -4  -6   28.90    3.00
  -3   4   6   34.60    4.10
  -3   4   6   27.80    5.50
  -3   4   6   24.60    5.10
   2  -4  -6   49.50   10.00
   2  -4  -6   63.29    4.20
  -2   4   6   65.19    6.10
  -2   4   6   57.89    4.40
  -2   4   6   70.39    7.00
   1  -4  -6 1539.35   80.69
   1  -4  -6 1667.33   64.09
  -1   4   6 1600.44   66.19
  -1   4   6 1408.96   63.49
  -1   4   6 1712.33   64.99
  -1   4   6 1555.24   64.09
  -1   4   6 1613.84   65.89
   0  -4  -6  782.12   33.50
   0  -4  -6  816.22   49.40
   0   4   6  820.72   47.70
   0   4   6  858.81   34.90
   0   4   6  841.32   34.90
   0   4   6  805.12   33.00
   0   4   6  789.12   35.10
  -1  -4  -6 1970.00  100.39
  -1  -4  -6 2029.70   82.39
   1   4   6 2085.49   81.89
   1   4   6 2116.89   83.39
   1   4   6 2023.00   97.99
  -2  -4  -6  220.38   10.90
  -2  -4  -6  192.28    9.10
  -2  -4  -6  209.28   23.10
   2   4   6  210.88    9.20
   2   4   6  207.38   10.50
   2   4   6  163.38   19.20
  -3  -4  -6   74.49    6.50
   3   4   6   78.79    5.60
   3   4   6   69.19    6.70
   3   4   6   77.79    4.40
  -4  -4  -6  114.29    8.60
   4   4   6  104.69    5.70
  -5  -4  -6    6.10    3.50
   4  -5  -6   20.20    2.60
  -4   5   6   19.40    8.80
  -4   5   6   25.70    3.50
  -3   5   6   46.20    7.00
  -3   5   6   49.50    7.40
  -3   5   6   51.89    4.80
   2  -5  -6  313.27   13.90
  -2   5   6  271.37   13.80
  -2   5   6  335.07   14.70
  -2   5   6  304.47   14.20
  -2   5   6  321.87   18.70
   1  -5  -6    9.80    2.20
   1  -5  -6   25.10    9.00
  -1   5   6    2.00    6.40
  -1   5   6   13.40    1.50
  -1   5   6    8.80    1.80
  -1   5   6   12.20    3.40
  -1   5   6   14.40    3.20
  -1   5   6    9.50    2.00
   0  -5  -6  472.75   36.60
   0  -5  -6  525.25   22.10
   0   5   6  558.24   23.50
   0   5   6  548.25   37.00
   0   5   6  485.35   23.90
  -1  -5  -6  818.02   51.79
  -1  -5  -6  844.62   34.40
   1   5   6  763.32   49.40
   1   5   6  860.61   35.60
   1   5   6  842.62   33.90
  -2  -5  -6   13.20    3.30
   2   5   6    9.40    2.60
  -3  -5  -6   30.50    4.90
   3   5   6   25.20    2.60
   3   5   6   30.30    4.10
  -4  -5  -6  190.68   11.60
   4   5   6  185.88    8.90
  -5  -5  -6   46.60    5.80
   4  -6  -6   53.29    4.30
  -4   6   6   68.09    5.20
  -4   6   6   39.80    8.80
   3  -6  -6  135.99    7.70
  -3   6   6  144.09    8.40
  -3   6   6  139.99   12.30
  -3   6   6  132.69   10.90
   2  -6  -6   -0.50    1.90
  -2   6   6    1.30    3.00
  -2   6   6   -0.40    3.90
  -2   6   6   -1.30    1.60
   1  -6  -6  488.55   20.00
   1  -6  -6  401.36   37.00
  -1   6   6  475.05   21.60
  -1   6   6  439.86   36.20
  -1   6   6  497.15   22.30
  -1   6   6  451.35   19.00
  -1   6   6  411.16   20.30
   0  -6  -6   48.90    4.10
   0  -6  -6   43.20   12.50
   0   6   6   54.49    5.10
   0   6   6   45.50    3.80
   0   6   6   41.70   10.70
  -1  -6  -6  255.77   12.20
  -1  -6  -6  274.27   26.90
   1   6   6  270.27   11.80
   1   6   6  240.68   24.80
   1   6   6  287.57   13.80
  -2  -6  -6   66.89    4.30
  -2  -6  -6   73.29    6.00
   2   6   6   68.39    5.80
   2   6   6   68.49    4.30
  -3  -6  -6    8.70    3.70
   3   6   6    5.50    1.80
   3   6   6    5.80    2.60
  -4  -6  -6   23.20    4.70
   4   6   6   20.60    3.60
   4   6   6   20.70    2.50
  -5  -6  -6    5.10    3.00
   4  -7  -6   36.50    3.90
  -4   7   6   38.70    7.70
  -4   7   6   31.10    3.80
   3  -7  -6    8.30    2.60
  -3   7   6    4.80    2.50
  -3   7   6    9.20    5.60
  -3   7   6    4.20    4.80
  -2   7   6   16.80    4.50
   1  -7  -6  247.88   11.70
  -1   7   6  225.48   12.90
   0  -7  -6  360.36   16.60
   0  -7  -6  325.57   35.50
   0   7   6  391.76   18.20
   0   7   6  378.96   15.90
   0   7   6  353.96   34.00
  -1  -7  -6   76.99   16.10
  -1  -7  -6   84.09    5.50
   1   7   6   91.39    5.10
   1   7   6   94.09    6.90
   1   7   6  101.79   19.60
  -2  -7  -6  532.85   24.30
  -2  -7  -6  515.55   22.60
   2   7   6  540.15   24.70
   2   7   6  551.54   22.70
  -3  -7  -6   45.00    5.50
   3   7   6   42.40    5.20
  -4  -7  -6  128.59    9.00
   4   7   6  130.89    6.70
   4   7   6  116.39    8.60
  -5  -7  -6   11.40    3.00
   4  -8  -6   19.00    3.00
  -4   8   6    9.40    2.40
   3  -8  -6   36.80    4.40
  -3   8   6   32.00    4.10
  -3   8   6   22.60    5.60
   2  -8  -6   27.60    4.20
  -2   8   6   16.40    3.00
  -2   8   6   28.60    5.40
   1  -8  -6 1040.50   43.30
  -1   8   6 1035.40   46.00
  -1   8   6 1025.20   45.10
   0  -8  -6  356.16   16.50
   0   8   6  348.67   15.70
   0   8   6  376.36   18.20
  -1  -8  -6   40.90    4.10
   1   8   6   36.00    3.30
   1   8   6   37.40    5.10
  -2  -8  -6   12.00    3.40
  -2  -8  -6    7.90    3.30
   2   8   6   11.40    3.50
  -3  -8  -6    9.50    3.40
   3   8   6   10.20    2.20
   3   8   6    6.30    3.30
   4   8   6    3.80    2.90
  -5  -8  -6    7.90    2.40
   3  -9  -6   67.19    5.90
  -3   9   6   64.49    5.30
  -3   9   6   23.70   10.80
   2  -9  -6  341.97   16.80
  -2   9   6  352.06   16.50
   1  -9  -6  557.44   24.50
  -1   9   6  549.15   27.20
  -1   9   6  533.55   26.10
   0  -9  -6  530.65   24.10
   0   9   6  488.65   21.30
   0   9   6  479.45   23.90
  -1  -9  -6   31.60    3.90
   1   9   6   27.60    4.70
   1   9   6   24.50    2.90
  -2  -9  -6   99.99    7.70
   2   9   6  108.49    8.60
   2   9   6  111.29    6.30
  -3  -9  -6   35.80    5.20
   3   9   6   28.70    4.90
   3   9   6   32.70    3.60
  -4  -9  -6   14.70    3.60
   4   9   6    9.30    2.20
   3 -10  -6   24.70    4.20
  -3  10   6   16.20    3.00
   2 -10  -6  109.89    7.80
  -2  10   6  110.59    9.90
  -2  10   6  107.79    7.20
   1 -10  -6  439.06   20.50
  -1  10   6  407.56   21.90
  -1  10   6  486.85   28.00
   0 -10  -6  931.71   39.60
   0  10   6  915.31   41.60
   0  10   6  942.61   38.60
  -1 -10  -6  262.37   13.20
   1  10   6  274.47   15.50
   1  10   6  274.97   12.70
  -2 -10  -6  147.59    9.10
   2  10   6  124.39    9.80
   2  10   6  134.29    7.50
  -3 -10  -6    2.70    2.50
   3  10   6   -2.00    3.10
   3  10   6    1.10    1.80
  -4 -10  -6  136.19    8.50
   4  10   6  147.89    7.50
   3 -11  -6   16.40    3.90
  -3  11   6   15.90    2.80
   2 -11  -6   72.69    6.40
  -2  11   6   64.99    8.70
  -2  11   6   71.99    5.60
   1 -11  -6    1.80    2.60
  -1  11   6    1.00    3.10
  -1  11   6   -1.90    3.20
   0 -11  -6   91.09    7.00
   0  11   6   94.09    5.80
   0  11   6   92.19    8.20
  -1 -11  -6   55.09    5.00
   1  11   6   50.79    7.00
   1  11   6   58.39    4.70
  -2 -11  -6   16.10    3.50
   2  11   6   11.80    2.30
   2  11   6   15.90    4.80
  -3 -11  -6    3.70    2.40
   3  11   6    7.10    2.50
   2 -12  -6    0.80    3.20
  -2  12   6    2.00    1.90
   1 -12  -6    0.40    2.50
  -1  12   6    0.80    2.00
  -1  12   6    0.00    1.90
  -1  12   6    5.40    4.10
   0 -12  -6    5.20    3.20
   0  12   6    8.70    3.50
   0  12   6   12.10    2.90
   1  12   6   60.99    6.90
  -2 -12  -6    3.30    2.40
   2  12   6    7.70    2.40
   2  12   6    3.40    4.00
   1 -13  -6    0.20    2.30
  -1  13   6    1.60    2.00
   0 -13  -6   28.00    3.80
  -1 -13  -6    3.90    2.90
   1  13   6    2.50    1.90
   2  13   6   90.69    6.10
   1   9  -7   11.20    3.00
   0   9  -7    6.10    2.50
  -1   9  -7    0.30    1.70
   1  -9   7    1.90    2.20
   2  -9   7   63.89    6.30
   2   8  -7   52.69    4.90
   1   8  -7   -0.40    2.00
   1   8  -7    7.10    2.60
   0   8  -7   20.50    3.60
   0   8  -7   21.70    3.60
   0  -8   7   31.10    5.40
  -1   8  -7   -0.90    1.90
   1  -8   7   -0.30    2.20
  -2   8  -7   -0.40    1.90
   2  -8   7    4.20    2.70
   3   7  -7    4.40    1.90
  -3  -7   7    0.30    2.20
   2   7  -7    2.50    2.10
  -2  -7   7    1.50    2.00
   1   7  -7    6.50    2.90
   1   7  -7    4.20    2.10
  -1  -7   7    7.90    2.00
   0   7  -7   85.19    7.20
   0   7  -7   92.69    6.30
   0  -7   7   90.89    5.90
  -1   7  -7    5.60    2.60
   1  -7   7    2.30    2.40
  -2   7  -7   42.20    4.50
   3  -7   7   70.89    6.10
   3   6  -7   28.40    6.70
   3   6  -7   55.19    4.00
  -3  -6   7   52.09    4.80
   2   6  -7    6.80    2.20
   2   6  -7    9.00    3.10
  -2  -6   7    9.40    2.50
   1   6  -7   26.10    3.60
   1   6  -7   14.70    3.20
  -1  -6   7   22.10    2.90
   0   6  -7  668.33   27.60
   0   6  -7  621.04   28.00
   0  -6   7  619.44   27.00
  -1   6  -7   81.39    5.80
  -1   6  -7  103.99    6.30
   1  -6   7   89.09    6.20
  -2   6  -7    2.50    1.80
   2  -6   7    3.40    2.50
   3  -6   7    0.00    2.50
   4  -6   7   12.10    3.40
  -4  -5   7   30.50    4.10
   3   5  -7   13.30    3.70
  -3  -5   7   12.00    3.80
   2   5  -7    1.60    1.80
  -2  -5   7    2.20    2.10
   1   5  -7   51.29    4.60
   0   5  -7   45.30    4.30
   0  -5   7   37.40    5.90
   0  -5   7   41.40    4.00
   0  -5   7   46.60    3.20
  -1   5  -7  375.46   16.80
  -1   5  -7  397.66   17.00
   1  -5   7  374.76   16.80
   1  -5   7  342.77   20.60
  -2   5  -7  191.38    9.50
   2  -5   7  186.18   10.00
  -3   5  -7   53.39    4.10
   3  -5   7   56.59    5.20
  -4   5  -7    9.80    2.30
   4  -5   7   10.30    2.90
  -4  -4   7    0.50    2.30
   3   4  -7   88.79    5.20
  -3  -4   7   81.89    6.10
   2   4  -7   45.30    4.00
  -2  -4   7   43.20    4.20
   1   4  -7   83.19    5.40
  -1  -4   7   79.29    5.20
   0   4  -7    4.80    2.00
   0  -4   7    8.90    3.40
   0  -4   7    7.40    1.40
   0  -4   7    4.90    1.90
  -1   4  -7  120.09    6.70
   1  -4   7  113.49    9.40
   1  -4   7  117.29    6.60
  -2   4  -7  741.43   32.20
  -2   4  -7  784.22   32.70
   2  -4   7  818.82   32.90
  -3   4  -7   94.09    6.00
   3  -4   7   95.99    6.50
  -4   4  -7    4.60    2.20
   4  -4   7    1.70    2.20
  -4  -3   7   29.70    3.70
   3   3  -7    4.30    1.50
  -3  -3   7    7.80    2.60
   2   3  -7   12.80    2.20
  -2  -3   7   12.10    3.30
   1   3  -7   45.50    3.70
   1   3  -7   33.70    4.10
  -1  -3   7   43.60    3.60
   0   3  -7  124.49   23.50
   0   3  -7  102.89    6.10
   0  -3   7  146.79   24.60
   0  -3   7  105.09    7.90
   0  -3   7  107.09    5.50
   0  -3   7  108.99    5.80
  -1   3  -7    3.70    1.90
  -1   3  -7  -12.30   12.10
   1  -3   7    2.60    1.70
   1  -3   7    3.20    2.80
  -2   3  -7   81.99    5.20
  -2   3  -7   85.39    5.30
   2  -3   7   97.89    5.60
   2  -3   7   91.39    9.70
  -3   3  -7   70.29    5.40
   3  -3   7   75.89    5.40
  -4   3  -7   48.90    6.00
   4  -3   7   49.90    5.90
  -5   3  -7    2.90    3.20
   5  -3   7    2.50    2.40
   4   2  -7   23.90    4.80
  -4  -2   7   28.30    4.10
   3   2  -7   48.60    4.00
  -3  -2   7   42.80    4.60
   2   2  -7  465.35   19.90
  -2  -2   7  460.45   20.50
   1   2  -7   14.00    2.20
   1   2  -7   15.30    9.40
  -1  -2   7    6.20   10.20
  -1  -2   7   12.40    2.00
   0   2  -7  152.08   23.50
   0   2  -7  147.09    7.60
   0   2  -7  151.48    7.60
   0  -2   7  146.49    8.80
   0  -2   7  146.69    7.00
   0  -2   7  141.99   22.00
   0  -2   7  153.58    7.10
  -1   2  -7   29.50    3.10
  -1   2  -7   31.40   13.50
  -1   2  -7   29.10    2.20
   1  -2   7   31.90    4.00
   1  -2   7   32.70    3.00
   1  -2   7   14.40    9.90
  -2   2  -7  120.09    6.90
  -2   2  -7  126.89    6.60
   2  -2   7  126.89    8.20
   2  -2   7  132.39    6.80
   3  -2   7   25.40    3.00
  -4   2  -7    2.90    2.80
   4  -2   7    0.80    1.90
  -5   2  -7   13.40    3.70
   5  -2   7   16.10    2.70
  -4  -1   7   -6.10    3.30
   3   1  -7    1.50    1.30
  -3  -1   7   -1.70    2.10
   2   1  -7    0.90    1.20
  -2  -1   7   -0.30    1.70
  -2  -1   7  -11.90    7.90
   1   1  -7  217.38   10.00
   1   1  -7  220.18   23.80
  -1  -1   7  209.28   10.00
  -1  -1   7  207.08   22.80
   0   1  -7  830.22   35.80
   0   1  -7  876.81   55.39
   0  -1   7  868.41   37.00
   0  -1   7  870.61   35.00
   0  -1   7  897.21   54.29
   0  -1   7  841.12   35.10
  -1   1  -7  387.26   34.10
  -1   1  -7  360.76   16.80
   1  -1   7  376.96   16.40
   1  -1   7  433.36   17.70
   1  -1   7  367.36   32.20
  -2   1  -7   14.90    2.60
  -2   1  -7   20.80    2.30
   2  -1   7   14.10    2.50
   2  -1   7   18.80    2.30
  -3   1  -7   90.89    6.60
   3  -1   7   93.29    5.90
   3  -1   7  101.49    8.10
  -4   1  -7   61.19    6.00
   4  -1   7   60.59    4.60
  -5   1  -7   -0.40    3.00
   5  -1   7    0.30    1.70
  -5   0   7    2.00    2.30
  -4   0   7   -0.90    2.10
   3   0  -7 1303.37   54.69
  -3   0   7 1390.36   56.39
  -3   0   7 1367.06   54.79
   2   0  -7  296.57   23.80
   2   0  -7  292.37   13.20
  -2   0   7  298.27   13.90
  -2   0   7  310.07   24.00
   1   0  -7   81.39    4.70
   1   0  -7   67.99   14.10
  -1   0   7   81.19   14.10
  -1   0   7   71.79    4.60
   0   0  -7    2.90    1.80
   0   0  -7    7.80    6.20
   0   0   7   -6.40    4.40
   0   0   7    2.10    1.00
   0   0   7    1.10    1.40
   0   0   7    2.50    1.10
  -1   0  -7 1729.83   73.29
  -1   0  -7 1824.62   73.19
  -1   0  -7 1819.62   95.49
   1   0   7 1791.12   92.69
   1   0   7 1809.32   72.79
   1   0   7 1915.21   73.69
  -2   0  -7   13.30    2.70
  -2   0  -7   10.30    1.80
   2   0   7   11.90    1.90
   2   0   7   14.60    2.70
  -3   0  -7   39.70    4.70
   3   0   7   45.80    3.60
   3   0   7   41.00    4.60
  -4   0  -7  236.88   13.40
   4   0   7  243.18   11.40
  -5   0  -7   93.59    8.00
   5   0   7   89.79    5.30
  -5   1   7    2.20    2.40
  -4   1   7    9.80    6.40
  -4   1   7   16.70    3.50
   3  -1  -7   84.79    4.90
  -3   1   7   82.49    8.50
  -3   1   7   96.49    6.60
   2  -1  -7  438.16   30.50
   2  -1  -7  441.46   19.70
  -2   1   7  462.85   20.50
  -2   1   7  450.75   29.60
  -2   1   7  511.75   19.90
   1  -1  -7  188.08   20.80
   1  -1  -7  207.38    9.50
  -1   1   7  222.08   11.70
  -1   1   7  191.48    9.40
  -1   1   7  184.78   19.60
   0  -1  -7   24.90    2.80
   0  -1  -7   23.60    8.90
   0   1   7   24.70    3.30
   0   1   7   17.20    1.90
   0   1   7   20.70    7.70
   0   1   7   23.70    2.00
   0   1   7   21.50    2.10
  -1  -1  -7  248.48   10.60
  -1  -1  -7  216.18   10.80
  -1  -1  -7  226.98   24.90
   1   1   7  231.58   10.40
   1   1   7  231.28   22.70
   1   1   7  226.88   10.80
   1   1   7  226.88   10.00
  -2  -1  -7  183.28    8.50
  -2  -1  -7  183.78   23.10
  -2  -1  -7  166.68    9.50
   2   1   7  189.48   22.10
   2   1   7  194.98    8.50
  -3  -1  -7   19.30    3.70
   3   1   7   19.80    2.40
   3   1   7   21.80    5.20
  -4  -1  -7   81.19    7.20
   4   1   7   84.89    5.20
  -5  -1  -7   74.79    7.30
   5   1   7   68.39    4.40
  -5   2   7   34.60    4.50
  -4   2   7    2.30    7.00
  -4   2   7    0.90    2.30
   3  -2  -7  714.83   29.10
  -3   2   7  714.13   30.40
  -3   2   7  660.63   29.90
   2  -2  -7  148.79    7.10
   2  -2  -7  110.19   15.70
  -2   2   7  141.59    7.80
  -2   2   7  145.99   10.30
  -2   2   7  145.39    8.40
  -2   2   7  143.09   16.70
   1  -2  -7  471.65   20.50
   1  -2  -7  455.45   34.60
  -1   2   7  492.65   20.70
  -1   2   7  502.25   23.00
  -1   2   7  484.55   33.40
   0  -2  -7   13.80    7.00
   0  -2  -7    2.60    1.80
   0   2   7    4.10    2.70
   0   2   7    3.40    1.10
   0   2   7    3.60    1.20
   0   2   7    5.30    2.40
   0   2   7   -5.00    4.50
   0   2   7    4.40    1.20
  -1  -2  -7    1.10    7.20
  -1  -2  -7    7.40    2.10
   1   2   7    6.20    1.70
   1   2   7    6.10    1.70
   1   2   7   10.20    6.80
   1   2   7    7.20    1.50
   1   2   7    8.90    2.50
  -2  -2  -7    3.80    1.50
  -2  -2  -7   18.20    8.30
  -2  -2  -7   10.90    2.90
   2   2   7   10.00    2.20
   2   2   7    2.00    6.20
   2   2   7   10.70    2.50
   2   2   7    7.60    1.50
  -3  -2  -7  103.09    7.60
   3   2   7  109.09    5.80
   3   2   7  113.59    7.90
  -4  -2  -7    3.70    3.20
   4   2   7    3.50    1.60
  -5  -2  -7   39.30    5.80
   5   2   7   46.40    3.50
  -5   3   7    9.20    2.40
  -4   3   7   31.30    4.30
  -4   3   7   19.00    7.60
   3  -3  -7  105.99    6.30
  -3   3   7  127.89    7.80
  -3   3   7  139.69   11.20
   2  -3  -7    4.30    1.50
   2  -3  -7    1.90    6.00
  -2   3   7    3.80    4.30
  -2   3   7   -5.90    6.40
  -2   3   7    9.10    3.80
  -2   3   7    1.80    1.80
   1  -3  -7  173.88    8.40
   1  -3  -7  178.98   19.80
  -1   3   7  146.99   17.70
  -1   3   7  183.08   10.70
   0  -3  -7   25.00    2.80
   0  -3  -7   41.00   10.50
   0   3   7   28.20    8.70
   0   3   7   19.20    2.00
   0   3   7   25.90    4.00
   0   3   7   22.30    3.60
   0   3   7   19.10    2.10
  -1  -3  -7   74.49   14.10
  -1  -3  -7   55.29    4.00
   1   3   7   57.19    5.00
   1   3   7   49.90    4.00
   1   3   7   52.09    3.40
   1   3   7   67.39   13.60
  -2  -3  -7  658.33   27.60
  -2  -3  -7  648.24   46.50
  -2  -3  -7  687.73   29.10
   2   3   7  682.53   27.40
   2   3   7  669.23   28.80
   2   3   7  619.74   43.20
  -3  -3  -7   35.00    5.00
   3   3   7   39.40    3.10
   3   3   7   36.00    4.80
   3   3   7   30.80    3.50
  -4  -3  -7   -2.50    3.00
   4   3   7    0.10    1.40
  -5  -3  -7   30.10    5.30
   5   3   7   21.10    2.40
  -4   4   7    6.10    2.60
  -4   4   7    5.70    8.10
   3  -4  -7  243.08   11.70
  -3   4   7  250.37   16.20
  -3   4   7  233.18   15.00
  -3   4   7  271.97   13.00
   2  -4  -7  186.18    9.30
  -2   4   7  190.48    9.90
  -2   4   7  194.08   10.60
  -2   4   7  202.68   13.10
   1  -4  -7  534.35   40.20
   1  -4  -7  603.14   24.50
  -1   4   7  603.34   26.90
  -1   4   7  588.94   24.40
  -1   4   7  558.24   23.60
  -1   4   7  633.34   26.70
  -1   4   7  515.75   23.40
   0  -4  -7   96.99    5.80
   0  -4  -7  106.29   16.30
   0   4   7  102.59    6.80
   0   4   7   99.99   15.00
   0   4   7   94.19    7.00
   0   4   7   96.49    7.00
   0   4   7  101.29    5.00
  -1  -4  -7   78.19    4.80
  -1  -4  -7   52.19   12.50
   1   4   7   56.49   11.50
   1   4   7   73.89    5.80
   1   4   7   75.39    4.10
  -2  -4  -7   24.70    4.10
  -2  -4  -7   26.70    2.60
   2   4   7   25.80    2.60
   2   4   7   21.70    3.40
  -3  -4  -7  670.93   29.40
   3   4   7  663.13   26.80
   3   4   7  620.14   30.10
   3   4   7  617.74   28.20
  -4  -4  -7   41.10    5.90
   4   4   7   37.00    3.20
  -5  -4  -7    9.20    3.70
   5   4   7    3.50    1.50
   4  -5  -7  144.09    9.20
  -4   5   7  165.48    9.30
  -4   5   7  150.68   13.50
   3  -5  -7  119.69    6.80
  -3   5   7  122.69    7.60
  -3   5   7  110.69   10.50
  -3   5   7  102.19    9.90
   2  -5  -7   43.80    4.10
  -2   5   7   44.30    4.10
  -2   5   7   38.10    6.10
  -2   5   7   42.50    5.30
   1  -5  -7   -1.30    1.70
   1  -5  -7    1.10    7.50
  -1   5   7   -1.40    1.30
  -1   5   7    1.20    2.70
  -1   5   7   -1.90    2.20
  -1   5   7   -1.10    0.90
  -1   5   7   -0.20    0.90
   0  -5  -7   87.19   17.30
   0  -5  -7   86.59    5.30
   0   5   7   79.59    4.40
   0   5   7   75.29   13.50
   0   5   7   85.59    6.50
   0   5   7   70.99    6.60
   0   5   7   88.09    6.40
  -1  -5  -7  224.58   10.80
  -1  -5  -7  218.88   25.10
   1   5   7  249.18   24.60
   1   5   7  231.18   10.30
   1   5   7  238.08   12.20
  -2  -5  -7   66.99    4.30
  -2  -5  -7   69.69    6.10
   2   5   7   73.39    4.30
   2   5   7   72.59    5.70
  -3  -5  -7  544.55   24.60
   3   5   7  518.75   21.90
   3   5   7  493.75   23.60
  -4  -5  -7  697.63   31.60
   4   5   7  663.03   28.30
  -5  -5  -7  193.88   11.70
   5   5   7  182.08    8.60
   4  -6  -7   26.50    3.00
  -4   6   7   24.30    3.40
   3  -6  -7   47.10    4.50
  -3   6   7   46.80    7.30
  -3   6   7   51.39    5.10
  -3   6   7   46.80    7.20
   2  -6  -7   15.00    2.80
  -2   6   7   22.00    5.10
  -2   6   7   23.40    3.20
   1  -6  -7  105.99    6.40
   1  -6  -7   91.39   18.90
  -1   6   7   81.99   19.00
  -1   6   7   89.89    5.80
  -1   6   7  111.19    8.30
  -1   6   7   95.49    4.90
  -1   6   7  104.39    6.00
  -1   6   7  105.39    7.80
   0  -6  -7   24.60    3.20
   0  -6  -7   27.60    9.30
   0   6   7   25.40    2.50
   0   6   7   31.20   12.20
   0   6   7   29.10    4.30
  -1  -6  -7   42.10    3.90
  -1  -6  -7   37.40   12.50
   1   6   7   51.89   13.60
   1   6   7   39.70    4.90
  -2  -6  -7  122.79    8.20
  -2  -6  -7  115.79    6.40
   2   6   7  128.69    8.30
  -3  -6  -7  182.88   10.90
   3   6   7  161.88   10.20
  -4  -6  -7  288.47   15.80
   4   6   7  280.17   12.90
  -5  -6  -7    5.00    3.10
   5   6   7    7.60    1.60
   4  -7  -7   19.40    2.80
  -4   7   7   18.00    2.70
   3  -7  -7  125.49    7.70
  -3   7   7  129.19    8.00
  -3   7   7  111.39   10.70
   2  -7  -7  270.57   13.10
  -2   7   7  261.67   13.10
  -2   7   7  261.47   16.10
   1  -7  -7   -3.90    1.90
  -1   7   7    0.00    1.70
  -1   7   7    0.90    2.80
  -1   7   7    0.40    1.10
  -1   7   7    2.40    2.70
   0  -7  -7   50.99   15.80
   0  -7  -7   91.99    6.00
   0   7   7   89.79    7.10
   0   7   7   75.49   16.80
  -1  -7  -7   16.30   13.30
  -1  -7  -7   52.99    4.50
   1   7   7   75.69   21.70
   1   7   7   55.89    3.80
   1   7   7   59.19    5.80
  -2  -7  -7    1.20    2.50
  -2  -7  -7   -0.70    1.70
   2   7   7   -0.40    1.60
   2   7   7   -1.30    2.70
  -3  -7  -7   49.40    6.20
   3   7   7   37.20    5.00
   3   7   7   48.90    3.90
  -4  -7  -7    0.00    2.90
   4   7   7    0.50    1.50
   4   7   7   -5.10    2.80
  -5  -7  -7   10.50    3.60
   5   7   7   11.50    1.70
   3  -8  -7   24.50    3.60
  -3   8   7   20.60    3.40
  -3   8   7   21.70    6.20
   2  -8  -7    5.50    2.90
  -2   8   7   10.90    4.00
  -2   8   7    4.50    2.50
  -1   8   7   77.99    4.70
  -1   8   7   86.59    7.40
  -1   8   7   84.09    8.20
   0  -8  -7  106.09    6.90
   0   8   7   97.99    8.00
   0   8   7   99.29    5.60
  -1  -8  -7   59.79    5.00
   1   8   7   56.49    4.30
   1   8   7   60.99    6.40
  -2  -8  -7  266.67   12.80
   2   8   7  285.87   12.80
   2   8   7  276.07   15.10
  -3  -8  -7   18.80    4.20
   3   8   7   14.40    3.50
  -4  -8  -7    7.40    3.50
   4   8   7    3.20    1.80
   4   8   7   -6.80    4.20
  -5  -8  -7   16.20    3.30
   3  -9  -7    9.00    3.10
  -3   9   7    0.30    2.00
  -3   9   7   -0.80    4.80
   2  -9  -7    1.10    2.90
  -2   9   7   -0.80    3.60
  -2   9   7    2.10    2.20
   1  -9  -7 1632.94   65.29
  -1   9   7 1564.44   67.39
  -1   9   7 1536.45   63.69
   0  -9  -7   12.70    3.10
   0   9   7   20.30    4.60
   0   9   7   14.60    2.50
  -1  -9  -7    1.70    2.30
   1   9   7   -1.30    2.60
   1   9   7    1.30    1.70
  -2  -9  -7  130.29    8.60
   2   9   7  119.09    6.90
   2   9   7  116.69    9.20
  -3  -9  -7  233.98   12.90
   3   9   7  212.48   13.40
  -4  -9  -7   -2.90    2.20
   4   9   7    1.70    1.70
   3 -10  -7    9.90    3.40
  -3  10   7    5.60    2.20
   2 -10  -7    2.80    3.00
  -2  10   7    9.10    4.20
  -2  10   7    0.50    2.10
   1 -10  -7   73.39    6.60
  -1  10   7   73.19    7.50
  -1  10   7   79.79    8.30
  -1  10   7   78.29    4.80
   0 -10  -7   90.89    7.20
   0  10   7  105.99    8.90
   0  10   7  108.89    6.20
  -1 -10  -7   88.39    6.50
   1  10   7  101.19    6.00
   1  10   7   92.19    8.20
  -2 -10  -7    0.30    2.80
   2  10   7    0.10    1.80
   2  10   7   -0.50    3.00
  -3 -10  -7   94.59    7.30
   3  10   7   81.89    7.90
  -4 -10  -7  257.67   13.40
   4  10   7  261.17   12.00
  -3  11   7   23.10    3.10
   2 -11  -7    8.30    3.20
  -2  11   7    9.30    2.90
   1 -11  -7    3.50    3.30
  -1  11   7    1.30    1.80
  -1  11   7    0.50    2.20
  -1  11   7   -2.00    3.40
  -1  11   7    4.00    3.30
   0 -11  -7   64.89    6.30
   0  11   7   68.59    7.20
   0  11   7   62.19    4.80
  -1 -11  -7   31.90    4.00
   1  11   7   40.20    4.10
   1  11   7   24.30    4.70
  -2 -11  -7  100.19    7.50
   2  11   7   94.59    6.20
   2  11   7   96.09    8.70
  -3 -11  -7   86.39    6.70
   2 -12  -7    1.90    3.30
  -2  12   7    5.40    2.40
   1 -12  -7  145.99    9.40
  -1  12   7  162.58   15.50
   0 -12  -7    0.00    2.30
   0  12   7   -1.60    3.80
   0  12   7   -2.10    3.70
  -1 -12  -7   18.90    3.60
   1  12   7   14.40    2.50
   1  12   7   14.70    4.80
  -2 -12  -7   12.30    3.10
   2  12   7   18.40    3.00
   2  12   7    6.50    4.30
  -3 -12  -7   -1.40    2.70
   3  12   7   -0.80    2.40
   1 -13  -7   52.49    5.70
  -1  13   7   53.79    4.90
   0 -13  -7   10.90    2.90
   0  13   7   12.60    2.40
  -1 -13  -7   36.60    4.50
  -2 -13  -7    0.70    4.10
   1   9  -8    2.50    2.70
   0   9  -8   22.40    3.50
  -1   9  -8   19.30    3.60
   2   8  -8   48.10    5.10
   1   8  -8   58.89    5.30
   0   8  -8   17.90    3.10
  -1   8  -8   64.19    5.00
   1  -8   8   56.79    5.10
   2  -8   8   22.10    3.40
   2   7  -8    2.10    2.30
  -2  -7   8    5.40    2.10
   1   7  -8    4.10    2.60
   1   7  -8    1.30    2.30
   0   7  -8   44.40    4.60
   0   7  -8   44.10    4.70
   0  -7   8   33.70    3.90
  -1   7  -8    7.20    3.10
   1  -7   8    8.70    2.80
  -2   7  -8   24.80    2.90
   2  -7   8   15.20    3.20
   3  -7   8  156.28    9.20
   3   6  -8    3.10    2.00
  -3  -6   8    2.20    2.30
   2   6  -8   -3.30    2.30
   2   6  -8    0.20    2.40
  -2  -6   8   -4.20    2.30
   1   6  -8    2.40    2.20
   1   6  -8    2.70    2.50
  -1  -6   8    3.60    1.70
   0   6  -8  274.87   14.30
   0   6  -8  302.17   14.10
   0  -6   8  291.37   13.50
  -1   6  -8    8.10    2.70
   1  -6   8    3.30    2.40
  -2   6  -8    8.90    2.20
   2  -6   8    4.70    2.90
   3  -6   8    6.60    3.10
   3   5  -8  100.79    5.60
   3   5  -8   73.99    7.30
  -3  -5   8  100.89    6.60
   2   5  -8  126.09    7.40
  -2  -5   8  123.69    7.40
   1   5  -8    8.60    2.50
  -1  -5   8    6.80    2.00
   0   5  -8    6.90    2.50
   0  -5   8    0.80    2.10
   0  -5   8    3.50    1.40
  -1   5  -8  440.66   19.20
  -1   5  -8  419.16   18.90
   1  -5   8  411.56   18.90
  -2   5  -8  249.78   11.90
   2  -5   8  246.98   12.40
   3  -5   8   22.60    3.60
   4  -5   8   -1.00    2.80
  -4  -4   8   46.10    4.90
   3   4  -8  190.58   11.10
   2   4  -8    3.00    2.00
  -2  -4   8    2.30    2.00
   1   4  -8   65.19    5.20
  -1  -4   8   73.39    4.90
   0   4  -8   21.60    3.30
   0  -4   8   17.50    4.40
   0  -4   8   22.10    3.00
   0  -4   8   15.60    1.90
  -1   4  -8  231.88   11.50
  -2   4  -8  321.97   14.80
   2  -4   8  321.57   15.00
  -3   4  -8   16.50    2.60
   3  -4   8   19.10    3.40
  -4   4  -8    1.40    1.90
   4  -4   8   -0.30    2.50
  -4  -3   8    1.40    2.40
   3   3  -8   -0.80    1.50
  -3  -3   8   -0.90    2.00
   2   3  -8  345.27   15.80
  -2  -3   8  356.06   16.40
   1   3  -8   94.19    5.90
  -1  -3   8   91.29    5.60
   0   3  -8  147.39    7.90
   0  -3   8  137.69    9.50
   0  -3   8  140.79    7.50
   0  -3   8  145.49    7.30
  -1   3  -8   17.80    2.90
   1  -3   8   15.60    3.90
   1  -3   8   18.20    2.70
  -2   3  -8  137.49    7.40
  -2   3  -8  125.59    7.00
   2  -3   8  154.88   12.70
   2  -3   8  147.59    7.80
  -3   3  -8  128.49    7.80
   3  -3   8  149.88    8.10
  -4   3  -8   73.89    5.70
   4  -3   8   76.09    5.70
  -4  -2   8   14.90    3.40
   3   2  -8    3.10    1.40
  -3  -2   8    0.40    2.10
   2   2  -8   13.20    2.40
  -2  -2   8   15.50    2.90
   1   2  -8  219.38   10.40
  -1  -2   8  207.88   10.30
   0   2  -8  262.47   11.80
   0   2  -8  220.08   32.20
   0  -2   8  258.17   11.20
   0  -2   8  276.07   32.00
   0  -2   8  230.58   12.80
   0  -2   8  246.78   11.10
  -1   2  -8   -0.20   15.30
  -1   2  -8   18.90    2.90
   1  -2   8   19.00    2.50
   1  -2   8    8.80   16.60
   1  -2   8   21.00    3.80
  -2   2  -8   50.89    4.10
  -2   2  -8   52.89    4.10
   2  -2   8   56.19    4.30
   2  -2   8   52.39    5.60
  -3   2  -8   91.19    6.70
   3  -2   8  109.59    6.40
  -4   2  -8   12.40    3.30
   4  -2   8   12.60    2.60
   5  -2   8    0.50    2.20
  -4  -1   8  239.38   12.60
   3   1  -8  711.83   30.80
  -3  -1   8  778.52   32.50
   2   1  -8   82.29    5.00
  -2  -1   8   77.49    5.60
   1   1  -8  262.87   12.00
  -1  -1   8  280.17   28.20
  -1  -1   8  248.68   12.00
   0   1  -8  404.26   37.70
   0   1  -8  410.26   17.40
   0  -1   8  392.46   16.80
   0  -1   8  410.86   35.40
   0  -1   8  378.66   17.80
   0  -1   8  383.16   16.60
  -1   1  -8   83.49    5.00
  -1   1  -8   60.59   18.80
  -1   1  -8  104.99    5.80
   1  -1   8   98.19    5.20
   1  -1   8  103.49    6.30
   1  -1   8   89.99   16.80
  -2   1  -8   35.50    3.10
  -2   1  -8   28.00    3.30
   2  -1   8   29.40    3.20
   2  -1   8   28.70    3.80
  -3   1  -8   41.80    4.70
   3  -1   8   48.70    4.20
  -4   1  -8   13.20    3.60
   4  -1   8   18.50    3.00
  -5   1  -8   10.20    3.90
   5  -1   8    8.60    2.30
  -4   0   8  180.98   10.40
  -3   0   8  415.36   19.50
   2   0  -8   20.90    2.60
  -2   0   8   18.00    2.90
   1   0  -8   35.50   11.60
   1   0  -8   57.29    4.10
  -1   0   8   57.59    4.00
  -1   0   8   25.80   10.50
   0   0  -8   25.00    9.10
   0   0   8   12.70    8.40
  -1   0  -8  367.16   34.60
  -1   0  -8  357.06   16.90
  -1   0  -8  398.86   17.10
   1   0   8  403.56   16.60
   1   0   8  367.46   33.30
   1   0   8  416.56   17.50
  -2   0  -8   23.30    3.40
  -2   0  -8   30.60    3.00
   2   0   8   29.30    3.50
   2   0   8   30.20    3.00
  -3   0  -8   39.30    4.80
   3   0   8   39.90    4.20
  -4   0  -8   29.20    4.80
   4   0   8   34.10    3.70
  -5   0  -8   16.70    4.20
   5   0   8   18.10    2.50
  -4   1   8   16.20    3.40
   3  -1  -8   40.10    3.20
  -3   1   8   37.00    4.50
   2  -1  -8  380.56   17.10
  -2   1   8  401.46   17.90
   1  -1  -8   89.29   16.50
   1  -1  -8  108.79    5.90
  -1   1   8  106.39   18.50
  -1   1   8   91.99    7.70
  -1   1   8  103.29    5.90
   0  -1  -8   11.30    2.40
   0  -1  -8    6.10    6.40
   0   1   8   10.00    2.60
   0   1   8    9.10    1.50
   0   1   8    6.80    1.40
   0   1   8    8.50    1.40
   0   1   8   -2.20    6.60
  -1  -1  -8  156.48   21.90
  -1  -1  -8  161.78    8.20
   1   1   8  133.29   19.90
   1   1   8  156.28    7.40
   1   1   8  166.58    8.20
  -2  -1  -8  181.28    8.50
  -2  -1  -8  166.08    9.40
   2   1   8  173.58    9.60
   2   1   8  181.88    8.30
  -3  -1  -8   44.10    5.10
   3   1   8   33.60    4.30
   3   1   8   40.50    3.50
  -4  -1  -8   29.10    5.00
   4   1   8   29.40    3.30
  -5  -1  -8   12.70    4.20
   5   1   8   10.10    2.10
  -4   2   8   65.69    6.20
   3  -2  -8  471.95   20.10
  -3   2   8  487.55   21.60
  -3   2   8  440.36   22.00
   2  -2  -8  227.08   10.80
  -2   2   8  231.38   14.40
  -2   2   8  225.68   11.40
   1  -2  -8   76.09    4.90
   1  -2  -8   49.80   13.20
  -1   2   8   85.29   16.20
  -1   2   8   76.39    4.80
  -1   2   8   70.59    6.70
   0  -2  -8   46.40   12.80
   0   2   8   34.00    2.50
   0   2   8   33.10    2.70
   0   2   8   32.50    2.30
   0   2   8   35.50    4.40
   0   2   8   25.60    9.70
  -1  -2  -8   31.60    3.40
  -1  -2  -8   35.90    3.70
  -1  -2  -8   40.90   11.00
   1   2   8   34.70    3.10
   1   2   8   33.90    4.30
   1   2   8   27.10    2.10
   1   2   8   42.00   11.40
   1   2   8   30.00    2.50
   1   2   8   34.90    3.20
  -2  -2  -8  748.13   31.60
  -2  -2  -8  723.23   30.30
   2   2   8  714.63   31.70
   2   2   8  737.73   30.00
   2   2   8  719.13   31.40
  -3  -2  -8  133.39    8.70
   3   2   8  124.89    6.50
   3   2   8  114.79    8.30
  -4  -2  -8   10.00    3.70
   4   2   8   17.20    2.60
  -5  -2  -8   70.89    7.10
   5   2   8   71.59    4.60
  -4   3   8    7.80    2.80
  -3   3   8  100.69   10.40
  -3   3   8  100.39    7.00
   2  -3  -8   29.50    3.30
  -2   3   8   28.00    5.40
  -2   3   8   37.40    4.00
   1  -3  -8  211.08   23.70
   1  -3  -8  234.88   10.90
  -1   3   8  243.28   23.20
  -1   3   8  237.98   13.50
  -1   3   8  226.18   11.00
   0  -3  -8  204.48   23.40
   0   3   8  193.28    8.90
   0   3   8  187.88   21.40
   0   3   8  185.78    9.00
   0   3   8  209.08   11.50
   0   3   8  195.58    8.60
   0   3   8  200.78   10.70
   0   3   8  188.78   10.10
  -1  -3  -8  207.68    9.60
  -1  -3  -8  182.58   21.90
   1   3   8  180.58    8.50
   1   3   8  203.38    8.80
   1   3   8  209.48   11.00
   1   3   8  181.78   22.00
   1   3   8  194.48    9.80
   1   3   8  176.18   10.50
  -2  -3  -8 1718.43   69.39
  -2  -3  -8 1738.43   70.89
   2   3   8 1637.74   69.39
   2   3   8 1695.93   71.19
   2   3   8 1770.52   70.89
   2   3   8 1747.23   69.09
  -3  -3  -8  627.14   28.50
   3   3   8  605.04   27.20
   3   3   8  622.34   29.10
   3   3   8  641.94   26.10
  -4  -3  -8   13.40    4.10
   4   3   8    8.30    2.10
  -5  -3  -8   69.09    7.20
   5   3   8   57.49    4.00
  -4   4   8   55.69    5.40
   3  -4  -8  277.97   13.00
  -3   4   8  276.87   15.60
  -3   4   8  280.27   14.20
   2  -4  -8  129.79    7.40
  -2   4   8  143.59   10.90
  -2   4   8  138.19    7.90
   1  -4  -8  442.76   18.90
   1  -4  -8  372.16   33.50
  -1   4   8  432.66   18.90
  -1   4   8  449.66   21.50
   0  -4  -8   22.00    9.70
   0  -4  -8    1.30    1.80
   0   4   8    1.00    1.30
   0   4   8    2.60    2.30
   0   4   8   -2.40    1.90
   0   4   8    0.00    2.20
   0   4   8    2.10    1.20
  -1  -4  -8  -16.30    7.30
   1   4   8    2.10    1.70
   1   4   8    0.40    1.30
   1   4   8    1.90    8.10
   1   4   8    0.10    2.00
  -2  -4  -8   45.90    3.70
  -2  -4  -8   54.29    5.30
   2   4   8   58.09    5.20
   2   4   8   55.09    3.80
   3   4   8  323.87   15.80
   3   4   8  329.37   14.10
   3   4   8  298.27   16.90
  -4  -4  -8  172.58   11.60
   4   4   8  171.48    8.60
  -5  -4  -8    1.00    3.30
   5   4   8    3.60    1.50
  -4   5   8   13.30    3.20
   3  -5  -8  109.39    6.60
  -3   5   8  108.09   16.60
  -3   5   8  107.79    7.40
   2  -5  -8   51.59    4.40
  -2   5   8   57.39    4.90
  -2   5   8   58.39    7.90
   1  -5  -8  262.57   28.90
   1  -5  -8  255.37   11.50
  -1   5   8  180.88   24.40
  -1   5   8  252.77   13.90
  -1   5   8  261.77   14.20
  -1   5   8  249.38   11.50
  -1   5   8  220.78   10.50
  -1   5   8  227.28   10.30
   0  -5  -8  366.16   36.30
   0  -5  -8  417.16   17.90
   0   5   8  404.86   19.50
   0   5   8  398.16   33.50
   0   5   8  422.36   19.80
   0   5   8  382.46   19.20
  -1  -5  -8   11.60    2.50
  -1  -5  -8   -6.40   11.10
   1   5   8    9.30    2.80
   1   5   8   17.50    9.30
   1   5   8    8.90    1.70
  -2  -5  -8   50.19    5.40
  -2  -5  -8   50.19    3.90
   2   5   8   56.09    3.80
   2   5   8   54.39    5.30
  -3  -5  -8  568.84   25.90
   3   5   8  518.65   25.80
  -4  -5  -8  246.78   14.10
   4   5   8  220.38   10.80
  -5  -5  -8   24.20    4.70
   5   5   8   31.30    2.90
   4  -6  -8   13.80    2.40
  -4   6   8   20.50    3.40
   3  -6  -8   24.30    3.30
  -3   6   8   23.40    5.60
  -3   6   8   27.10    4.00
  -2   6   8   72.79    5.60
  -2   6   8   74.09    8.10
   1  -6  -8   14.70    3.00
  -1   6   8   11.40    1.60
  -1   6   8   12.80    2.60
  -1   6   8   13.60    3.70
  -1   6   8   11.00    3.00
  -1   6   8   12.90    3.90
   0  -6  -8  768.32   32.50
   0  -6  -8  737.83   58.89
   0   6   8  751.62   31.60
   0   6   8  803.62   34.70
   0   6   8  780.02   34.50
  -1  -6  -8   68.49    5.00
  -1  -6  -8   57.29   16.50
   1   6   8   64.79    6.20
   1   6   8   70.59    4.30
  -2  -6  -8   10.10    3.60
   2   6   8    6.90    2.10
  -3  -6  -8    5.70    3.60
   3   6   8    5.80    2.70
   3   6   8    3.70    1.90
  -4  -6  -8    7.70    3.90
   4   6   8    7.30    1.90
  -5  -6  -8   25.50    4.60
   5   6   8   22.50    2.50
   4  -7  -8    1.10    1.90
  -4   7   8    0.90    1.80
   3  -7  -8  105.69    7.00
  -3   7   8  108.99    7.50
  -3   7   8  102.19   10.20
   2  -7  -8  175.38    9.70
  -2   7   8  172.98    9.70
  -2   7   8  167.08   12.50
   1  -7  -8   45.00    4.70
  -1   7   8   34.00    5.70
  -1   7   8   31.50    2.80
  -1   7   8   30.70    3.70
  -1   7   8   35.30    5.30
   0  -7  -8   37.80   29.50
   0  -7  -8   70.59    5.50
   0   7   8   71.59    4.40
   0   7   8   77.59    8.60
   0   7   8   71.79    7.30
   0   7   8   67.59   20.40
  -1  -7  -8   97.59    6.20
   1   7   8   91.79    7.60
   1   7   8   93.49    5.40
  -2  -7  -8    5.40    3.20
  -2  -7  -8    5.40    2.00
   2   7   8    6.50    2.00
   2   7   8    3.70    2.70
  -3  -7  -8   51.49    6.10
   3   7   8   48.60    5.60
   3   7   8   54.79    4.30
  -4  -7  -8   42.20    6.30
   4   7   8   38.80    3.70
  -5  -7  -8   32.50    5.00
   5   7   8   16.50    2.30
   4  -8  -8    8.40    2.60
  -4   8   8    4.30    1.90
   3  -8  -8   -2.50    3.10
  -3   8   8   -3.10    3.60
  -3   8   8    1.70    3.50
   2  -8  -8  471.45   21.30
  -2   8   8  459.55   24.90
  -2   8   8  453.05   21.10
   1  -8  -8 1040.20   41.30
  -1   8   8  986.30   44.40
  -1   8   8  881.81   39.50
  -1   8   8  991.80   41.00
  -1   8   8  968.40   43.60
   0  -8  -8   96.19    6.70
   0   8   8  101.89    5.60
   0   8   8   97.29    8.30
   0   8   8   93.99    8.10
  -1  -8  -8   10.00    2.70
   1   8   8    7.80    3.00
  -2  -8  -8  451.25   20.10
  -2  -8  -8  458.05   22.10
   2   8   8  473.45   22.90
  -3  -8  -8   33.60    5.40
   3   8   8   30.50    5.10
   3   8   8   33.00    3.70
  -4  -8  -8    4.10    3.40
   4   8   8    6.60    2.10
   3  -9  -8    8.10    3.10
  -3   9   8    4.40    2.40
   2  -9  -8   99.29    7.50
  -2   9   8  104.19   10.00
  -2   9   8   98.09    7.10
   1  -9  -8   56.69    5.80
  -1   9   8   37.30    5.60
  -1   9   8   35.30    3.30
  -1   9   8   40.70    4.50
  -1   9   8   47.10    7.10
   0  -9  -8  244.08   12.90
   0   9   8  251.57   11.70
   0   9   8  251.97   15.10
   0   9   8  255.57   15.00
   1   9   8   55.19    4.40
   1   9   8   54.89    6.60
  -2  -9  -8    0.70    3.00
  -2  -9  -8    6.40    2.20
   2   9   8    2.80    3.00
  -3  -9  -8   14.60    4.30
   3   9   8   15.70    4.00
   3   9   8   12.20    2.70
  -4  -9  -8   11.80    3.50
   4   9   8   13.50    2.40
   3 -10  -8    5.10    3.30
  -3  10   8    6.10    2.50
  -2  10   8   48.30    7.10
   1 -10  -8  629.64   27.00
  -1  10   8  602.94   30.30
  -1  10   8  597.84   29.50
  -1  10   8  555.64   24.80
   0 -10  -8  186.88   10.30
   0  10   8  178.08   12.10
   0  10   8  157.58   12.00
  -1 -10  -8    7.60    2.90
   1  10   8    2.80    2.10
   1  10   8    2.50    3.00
  -2 -10  -8   22.10    4.70
   2  10   8   14.60    3.80
   3  10   8    4.90    2.70
   3  10   8    4.00    2.70
  -4 -10  -8   77.99    6.20
   4  10   8   71.69    5.10
   2 -11  -8   21.90    4.20
  -2  11   8   23.00    3.40
   1 -11  -8   95.99    7.40
  -1  11   8   73.69    5.00
  -1  11   8   73.29    8.50
  -1  11   8  108.99    6.90
  -1  11   8   89.89    9.00
   0 -11  -8   12.00    3.20
   0  11   8   12.40    3.80
   0  11   8   13.80    2.70
   0  11   8   10.70    4.30
  -1 -11  -8   57.99    5.30
   1  11   8   34.70    5.40
  -2 -11  -8    4.60    2.80
   2  11   8   -0.70    2.80
  -3 -11  -8    0.80    2.40
   3  11   8    5.30    2.40
   2 -12  -8    0.30    3.50
  -2  12   8    3.30    2.40
   1 -12  -8    7.20    3.20
  -1  12   8    3.30    2.40
   0 -12  -8   -1.30    2.30
   0  12   8    5.20    2.00
   0  12   8    4.20    4.50
   0  12   8   -2.00    4.70
  -1 -12  -8  157.28    9.00
   1  12   8  161.08   15.30
  -2 -12  -8   16.10    3.70
   3  12   8   35.10    3.80
   1 -13  -8   51.19    5.50
  -1  13   8   43.40    4.70
   0 -13  -8   -2.80    2.00
   0  13   8    4.10    1.90
  -1 -13  -8    2.00    2.80
  -1 -13  -8    1.20    2.20
   1  13   8    0.90    2.00
  -2 -13  -8   25.80    4.20
   2  13   8   23.20    3.30
   1   8  -9    1.80    3.00
   0   8  -9    0.00    2.20
  -1   8  -9    8.40    2.40
   1  -8   9    5.60    3.30
   2   7  -9   -3.00    2.40
  -2  -7   9    2.20    1.80
   1   7  -9    0.70    2.20
   0   7  -9  104.99    7.00
   0   7  -9  105.29    8.30
  -1   7  -9   62.09    5.10
   1  -7   9   56.69    5.10
  -2   7  -9   10.20    2.40
   2  -7   9    5.70    2.80
   3   6  -9    0.80    2.20
  -3  -6   9    2.20    3.20
   2   6  -9   -1.90    2.00
  -2  -6   9    0.00    1.60
   1   6  -9   49.40    5.30
   1   6  -9   50.29    6.70
  -1  -6   9   47.30    3.90
   0   6  -9    7.00    2.50
   0   6  -9    6.20    2.60
   0  -6   9    7.00    2.30
  -1   6  -9  134.99    7.90
   1  -6   9  129.69    7.80
  -2   6  -9    6.30    2.00
   2  -6   9    3.80    2.70
   3  -6   9   40.30    4.60
   3   5  -9   40.80    3.80
  -3  -5   9   43.70    4.70
   1   5  -9    6.30    2.50
  -1  -5   9    4.60    1.70
   0   5  -9  552.74   24.00
   0  -5   9  531.05   23.30
  -1   5  -9  323.17   15.10
   1  -5   9  309.87   14.80
  -2   5  -9  165.78    8.70
   2  -5   9  160.28    9.20
   3  -5   9   -1.00    2.60
   3   4  -9   15.90    2.40
  -3  -4   9   15.20    3.30
   2   4  -9  285.87   13.30
  -2  -4   9  264.17   13.40
   1   4  -9   18.80    3.00
  -1  -4   9   21.90    2.90
   0   4  -9   65.79    5.40
   0  -4   9   62.19    3.90
   0  -4   9   64.29    4.70
  -1   4  -9  187.48    9.80
   1  -4   9  175.68    9.40
  -2   4  -9   63.09    4.80
   2  -4   9   58.59    5.30
   3  -4   9    5.30    4.00
   4  -4   9  108.29    7.40
  -4  -3   9   -0.80    2.90
  -3  -3   9    1.60    2.30
   2   3  -9    7.40    2.30
  -2  -3   9    4.50    2.40
   1   3  -9   36.40    4.10
  -1  -3   9   32.60    3.70
   0   3  -9   28.30    3.60
   0  -3   9   27.30    5.90
   0  -3   9   34.40    3.50
   0  -3   9   27.30    2.60
  -1   3  -9    7.40    2.40
   1  -3   9    3.50    3.30
  -2   3  -9    6.70    2.30
   2  -3   9   10.40    2.70
  -3   3  -9   98.99    6.40
   3  -3   9  116.09    7.10
  -4   3  -9    2.60    2.10
   4  -3   9    3.70    2.60
  -4  -2   9    1.30    2.50
   3   2  -9    8.50    2.10
  -3  -2   9    6.80    2.60
   2   2  -9    2.90    1.90
  -2  -2   9    2.10    2.20
   1   2  -9   44.30    4.20
  -1  -2   9   39.00    3.70
   0   2  -9   11.40    2.60
   0  -2   9   11.30    2.10
   0  -2   9   11.10    3.00
   0  -2   9   10.20    1.80
  -1   2  -9  109.29    6.50
   1  -2   9  107.59    5.90
   1  -2   9   88.89    7.70
  -2   2  -9    3.90    1.70
  -2   2  -9    7.90    2.40
   2  -2   9    6.30    2.90
   2  -2   9    6.10    2.50
  -3   2  -9    9.10    2.70
   3  -2   9    8.10    2.60
  -4   2  -9   19.30    3.50
   4  -2   9   24.00    3.50
  -4  -1   9   32.10    4.60
   3   1  -9    0.00    1.40
  -3  -1   9    0.20    2.30
   2   1  -9   22.10    4.60
  -2  -1   9   20.50    3.40
   1   1  -9   20.80    2.90
  -1  -1   9   26.40    3.10
   0   1  -9   37.50    3.90
   0  -1   9   29.60    4.00
   0  -1   9   26.30    2.60
   0  -1   9   34.80    2.90
  -1   1  -9  177.98    8.90
   1  -1   9  116.39   31.70
   1  -1   9  170.98    8.30
  -2   1  -9  175.18    8.90
  -2   1  -9  165.88    9.10
   2  -1   9  184.48   10.50
   2  -1   9  180.98    8.90
  -3   1  -9   22.30    3.80
   3  -1   9   28.30    3.60
  -4   1  -9   31.30    6.10
   4  -1   9   16.50    4.10
  -5   1  -9   51.59    8.10
   5  -1   9   44.90    4.60
  -4   0   9   36.30    4.50
   3   0  -9   22.60    2.70
  -3   0   9   21.30    3.70
   2   0  -9    5.70    2.00
  -2   0   9    4.10    2.20
   1   0  -9  131.19    7.30
  -1   0   9  134.39    7.30
   0   0  -9   19.90   13.00
   0   0  -9   22.30    3.00
   0   0   9   39.10   14.10
   0   0   9   24.30    2.40
   0   0   9   19.40    2.60
   0   0   9   23.50    2.40
  -1   0  -9   17.30    2.50
  -1   0  -9   12.00   14.30
  -1   0  -9   22.90    3.10
   1   0   9   19.50   14.50
   1   0   9   16.50    2.30
   1   0   9   20.90    2.80
  -2   0  -9   -0.80    1.80
  -2   0  -9   -0.80    1.50
   2   0   9    0.40    1.40
   2   0   9   -0.70    1.50
  -3   0  -9   -0.80    2.10
   3   0   9    2.90    2.10
  -4   0  -9   56.69    6.00
   4   0   9   53.99    4.70
  -5   0  -9   73.89    7.30
   5   0   9   69.49    5.10
  -4   1   9   19.20    3.70
   3  -1  -9  182.68    9.30
  -3   1   9  204.38   11.00
   2  -1  -9  353.56   16.90
  -2   1   9  426.16   20.20
   1  -1  -9  148.09    7.80
  -1   1   9  112.39   30.10
  -1   1   9  143.89    7.70
   0  -1  -9   39.80   14.70
   0  -1  -9   43.80    3.90
   0   1   9   28.40    2.70
   0   1   9   25.00   13.10
   0   1   9   35.10    2.70
   0   1   9   30.30    2.60
  -1  -1  -9    3.90    2.00
  -1  -1  -9   -4.70   10.30
  -1  -1  -9    7.60    2.10
   1   1   9    6.20    1.80
   1   1   9    6.50    1.60
   1   1   9   12.90   10.10
  -2  -1  -9    4.90    1.80
  -2  -1  -9    4.80    2.40
   2   1   9    5.50    2.00
   2   1   9    5.50    1.70
  -3  -1  -9  118.89    8.40
   3   1   9  130.49    7.00
  -4  -1  -9   34.60    5.20
   4   1   9   37.80    3.90
  -5  -1  -9    4.30    3.80
   5   1   9    0.70    1.70
  -4   2   9    1.10    2.60
   3  -2  -9   26.30    3.00
  -3   2   9   21.70    3.90
   2  -2  -9   92.89    5.90
  -2   2   9   99.59    6.60
   1  -2  -9  130.09    7.00
  -1   2   9  124.19    9.20
  -1   2   9  127.09   21.00
  -1   2   9  121.09    6.90
   0  -2  -9  286.67   31.10
   0  -2  -9  282.87   12.90
   0   2   9  283.97   14.40
   0   2   9  277.47   11.80
   0   2   9  290.57   28.60
   0   2   9  262.67   12.30
   0   2   9  266.77   11.90
  -1  -2  -9   19.40    3.00
  -1  -2  -9   24.00    3.20
  -1  -2  -9   42.30   13.70
   1   2   9   18.80    2.60
   1   2   9   24.60   12.00
   1   2   9   25.70    2.60
   1   2   9   19.70    2.00
   1   2   9   21.80    3.00
  -2  -2  -9  464.75   21.50
  -2  -2  -9  469.05   20.30
   2   2   9  457.75   21.60
   2   2   9  489.65   20.10
  -3  -2  -9  775.82   34.10
   3   2   9  752.62   31.80
  -4  -2  -9   27.50    5.20
   4   2   9   26.80    3.30
  -5  -2  -9   18.90    5.10
   5   2   9   23.30    2.80
  -4   3   9   21.50    3.70
   3  -3  -9   34.10    3.60
  -3   3   9   32.60    4.40
   2  -3  -9   56.09    4.60
  -2   3   9   62.59    7.50
  -2   3   9   59.59    5.70
   1  -3  -9   34.80    3.70
  -1   3   9   36.80    3.60
  -1   3   9   13.10   11.10
  -1   3   9   27.10    2.80
  -1   3   9   32.70    5.40
   0  -3  -9  319.17   32.50
   0  -3  -9  314.77   14.10
   0   3   9  286.07   13.00
   0   3   9  303.47   13.90
   0   3   9  296.87   13.10
   0   3   9  301.57   15.50
   0   3   9  331.47   15.10
   0   3   9  282.67   28.90
  -1  -3  -9  243.38   11.20
  -1  -3  -9  216.98   28.00
   1   3   9  230.28   11.50
   1   3   9  242.48   10.40
   1   3   9  222.28   11.20
   1   3   9  231.98   12.70
   1   3   9  218.28   10.10
   1   3   9  209.28   25.10
  -2  -3  -9  173.78   10.00
  -2  -3  -9  177.38    8.70
   2   3   9  182.18    8.40
   2   3   9  161.88    9.90
   2   3   9  178.48   10.20
   2   3   9  173.08    8.30
  -3  -3  -9  597.74   28.10
   3   3   9  617.24   25.80
  -4  -3  -9   15.00    4.50
   4   3   9   11.90    2.50
  -5  -3  -9   -2.50    3.70
   5   3   9    0.20    1.60
  -4   4   9    2.30    2.40
   3  -4  -9    1.50    1.70
  -3   4   9    0.30    2.50
   2  -4  -9    1.00    1.90
  -2   4   9   -3.30    3.30
  -2   4   9    1.10    2.00
   1  -4  -9  447.46   18.80
  -1   4   9  373.16   17.40
  -1   4   9  426.46   18.70
  -1   4   9  455.45   22.00
   0  -4  -9  108.09    6.40
   0  -4  -9  100.69   21.30
   0   4   9   84.19   15.60
   0   4   9  111.69    5.40
   0   4   9  118.69    8.40
   0   4   9   91.69    6.80
   0   4   9  109.19    5.80
   0   4   9  108.99    7.80
  -1  -4  -9   65.39    4.80
   1   4   9   61.59    3.90
   1   4   9   56.89    4.90
   1   4   9   59.49    3.60
   1   4   9   61.29    6.00
  -2  -4  -9  265.97   12.30
  -2  -4  -9  298.77   14.30
   2   4   9  245.78   13.90
   2   4   9  281.27   12.10
   2   4   9  249.28   12.60
   2   4   9  270.27   14.10
  -3  -4  -9  268.17   14.60
   3   4   9  237.68   13.40
   3   4   9  268.27   12.00
  -4  -4  -9   46.50    6.80
   4   4   9   35.20    3.60
  -5  -4  -9   -0.60    3.40
   5   4   9   -0.20    1.40
  -4   5   9    2.70    2.50
   3  -5  -9   17.60    2.80
  -3   5   9   17.40    3.60
  -2   5   9   -0.10    3.30
  -2   5   9    2.10    2.40
   1  -5  -9  397.96   17.40
  -1   5   9  342.37   15.90
  -1   5   9  398.36   20.30
  -1   5   9  393.06   17.30
   0  -5  -9 1533.85   92.29
   0  -5  -9 1699.83   67.19
   0   5   9 1667.23   66.69
   0   5   9 1748.23   69.79
   0   5   9 1649.44   69.09
   0   5   9 1529.55   88.69
   0   5   9 1623.04   66.19
  -1  -5  -9   60.99   18.50
  -1  -5  -9   51.29    4.50
   1   5   9   32.10   15.80
   1   5   9   50.19    3.70
   1   5   9   54.79    5.70
   1   5   9   47.40    4.80
  -2  -5  -9  833.12   35.00
  -2  -5  -9  748.43   32.90
   2   5   9  755.02   34.90
   2   5   9  817.92   32.80
  -3  -5  -9   44.50    6.00
   3   5   9   45.20    5.30
   3   5   9   43.40    3.80
  -4  -5  -9  169.18   11.40
   4   5   9  154.88    8.10
  -5  -5  -9    5.80    3.80
   5   5   9    4.50    1.80
  -4   6   9   26.20    3.70
   3  -6  -9   41.30    4.30
  -3   6   9   48.80    5.30
  -3   6   9   35.30    6.30
   2  -6  -9    6.00    2.60
  -2   6   9    8.20    2.80
  -2   6   9    2.30    3.60
   1  -6  -9   31.40    4.00
  -1   6   9   41.90    6.30
  -1   6   9   44.70    6.40
  -1   6   9   37.30    3.90
  -1   6   9   34.10    2.60
   0  -6  -9    3.60    2.50
   0  -6  -9   36.80   20.50
   0   6   9   34.00   15.40
   0   6   9    4.20    2.80
  -1  -6  -9  274.37   12.80
  -1  -6  -9  243.98   35.10
   1   6   9  254.67   17.90
   1   6   9  261.17   14.00
   1   6   9  274.27   11.90
   1   6   9  232.18   30.90
  -2  -6  -9   83.59    7.30
  -2  -6  -9   69.79    5.20
   2   6   9   85.29    5.10
   2   6   9   94.09    7.40
  -3  -6  -9    4.40    3.50
   3   6   9    3.90    2.10
   3   6   9    2.20    2.60
  -4  -6  -9   14.70    4.50
   4   6   9   17.40    2.70
  -5  -6  -9   29.90    5.00
   4  -7  -9   10.30    2.30
  -4   7   9    3.40    2.10
   3  -7  -9   32.70    4.00
  -3   7   9   22.70    3.70
  -3   7   9   32.50    7.10
   2  -7  -9   54.59    5.30
  -2   7   9   57.59    5.30
  -2   7   9   45.90    7.20
   1  -7  -9  231.38   12.90
  -1   7   9  175.88   10.00
  -1   7   9  186.18   12.10
  -1   7   9  160.18    8.10
  -1   7   9  178.48   12.40
   0  -7  -9  207.68   10.80
   0   7   9  202.78    9.50
   0   7   9  210.98   12.80
   0   7   9  199.78   12.40
  -1  -7  -9   13.20    2.90
   1   7   9   19.30    4.30
   1   7   9   12.70    2.30
  -2  -7  -9    7.20    3.50
  -2  -7  -9   13.80    2.50
   2   7   9   12.70    2.50
   2   7   9   12.40    3.60
  -3  -7  -9   21.20    4.80
   3   7   9   11.20    3.30
   3   7   9   16.10    2.80
   4   7   9    3.30    2.70
  -5  -7  -9   23.80    5.00
   5   7   9   14.90    2.40
   3  -8  -9    5.50    2.60
  -3   8   9    4.90    2.80
  -3   8   9    2.80    4.20
   2  -8  -9   58.19    5.80
  -2   8   9   46.20    7.20
  -2   8   9   64.89    5.80
   1  -8  -9   54.89    5.70
  -1   8   9   67.19    7.60
  -1   8   9   66.99    5.30
  -1   8   9   53.99    7.00
  -1   8   9   55.79    3.80
   0  -8  -9   92.59    9.10
   0   8   9   95.89    8.40
   0   8   9   94.19    8.10
   0   8   9   88.59    5.40
  -1  -8  -9  167.78    9.40
   1   8   9  170.58    9.60
   1   8   9  176.98   11.60
  -2  -8  -9   40.60    4.20
  -2  -8  -9   44.60    6.10
   2   8   9   41.40    6.00
   2   8   9   43.00    4.00
  -3  -8  -9  207.38   12.70
   3   8   9  210.58   10.20
   3   8   9  193.78   12.50
  -4  -8  -9   -0.10    3.10
   4   8   9   -0.90    1.80
   3  -9  -9   12.50    3.20
  -3   9   9   10.30    2.80
   2  -9  -9   53.19    5.80
  -2   9   9   46.30    5.30
  -2   9   9   36.90    6.30
   1  -9  -9   29.70    4.60
  -1   9   9   28.50    5.70
  -1   9   9   38.80    4.30
  -1   9   9   41.70    7.10
  -1   9   9   29.10    3.20
   0  -9  -9  128.19    8.30
   0   9   9  129.49    7.00
   0   9   9  125.49   10.20
   0   9   9  124.79   10.10
  -1  -9  -9  206.48   11.20
   1   9   9  217.48   13.70
   1   9   9  222.08   10.60
  -2  -9  -9    8.80    3.90
  -2  -9  -9    4.90    2.40
   2   9   9   16.60    4.50
   2   9   9    3.60    2.20
  -3  -9  -9    4.60    3.50
   3   9   9   11.10    2.70
   3   9   9    5.40    3.50
  -4  -9  -9    2.60    3.10
   4   9   9    5.40    2.10
   3 -10  -9    2.50    3.20
  -3  10   9    6.60    2.50
   2 -10  -9   56.19    5.80
  -2  10   9   52.49    5.40
  -2  10   9   21.60    8.40
   1 -10  -9  357.76   17.50
  -1  10   9  343.47   19.80
  -1  10   9  364.16   17.10
  -1  10   9  358.26   20.80
   0 -10  -9  344.17   16.90
   0  10   9  329.87   19.50
   0  10   9  362.56   15.70
  -1 -10  -9   71.39    5.90
   1  10   9   62.59    7.50
   1  10   9   71.59    5.20
  -2 -10  -9    1.30    3.00
   2  10   9    1.20    2.10
   2  10   9    2.20    2.90
  -3 -10  -9   21.50    4.70
   3  10   9   17.00    3.10
  -4 -10  -9   12.00    3.60
   4  10   9   10.70    2.60
   2 -11  -9   -0.40    2.60
  -2  11   9    1.10    2.40
   1 -11  -9    7.60    3.60
  -1  11   9    1.60    3.70
  -1  11   9    5.00    2.60
  -1  11   9    8.00    4.60
   0 -11  -9  144.09    9.10
   0  11   9  137.89   10.80
   0  11   9  143.89   11.40
   0  11   9  141.39    7.70
  -1 -11  -9   80.39    6.20
   1  11   9   80.39    8.20
   1  11   9   74.59    5.50
   2  11   9    6.60    3.40
   2  11   9   10.50    4.30
  -3 -11  -9    2.90    2.80
   3  11   9   -0.30    2.20
   2 -12  -9   62.09    6.60
  -2  12   9   57.49    5.40
   1 -12  -9   55.89    5.90
  -1  12   9   61.19    5.50
   0 -12  -9   27.40    4.20
   0  12   9   16.90    4.10
   0  12   9   15.40    4.60
   0  12   9   22.20    2.90
  -1 -12  -9   17.30    3.20
   1  12   9   21.60    5.00
   1  12   9   10.60    4.00
   1  12   9   19.20    2.90
  -2 -12  -9  200.38   11.70
   2  12   9  213.18   10.50
   3  12   9    0.80    2.50
   1 -13  -9    2.80    2.90
  -1  13   9   -2.50    1.90
   0 -13  -9   23.40    3.60
   0  13   9   27.10    3.00
   0  13   9   35.70    4.40
  -1 -13  -9   50.09    5.50
  -1 -13  -9   53.49    5.70
   1  13   9   63.59    4.70
  -2 -13  -9   55.99    6.90
   2  13   9   53.99    5.10
   1   7 -10   34.00    4.20
   0   7 -10   13.60    3.00
  -1   7 -10   22.10    3.10
   1  -7  10   34.80    3.80
   2   6 -10   57.69    5.10
  -2  -6  10   48.20    4.20
   1   6 -10    1.80    2.20
   0   6 -10  220.58   13.20
   0   6 -10  226.48   11.70
  -1   6 -10    5.40    2.40
   1  -6  10    1.60    2.40
  -2   6 -10   22.30    3.00
   2  -6  10   13.10    3.00
   3   5 -10   35.20    3.70
  -3  -5  10   26.50    4.90
   2   5 -10    2.70    2.30
  -2  -5  10    2.80    1.90
   1   5 -10   85.89    6.20
  -1  -5  10   75.09    5.00
   0   5 -10  236.18   11.60
   0  -5  10  203.48   10.60
  -1   5 -10 1617.14   65.69
   1  -5  10 1576.34   65.29
  -2   5 -10    4.20    2.10
   2  -5  10    8.70    2.90
   3  -5  10   -0.20    2.50
   3   4 -10    3.90    2.00
  -3  -4  10    3.80    2.50
   2   4 -10    3.60    3.20
  -2  -4  10   -0.40    3.10
   1   4 -10   67.29    5.40
  -1  -4  10   60.79    4.60
   0   4 -10  152.08    8.80
   0  -4  10  145.19    7.80
  -1   4 -10  458.45   20.70
   1  -4  10  458.65   20.40
  -2   4 -10   23.00    3.20
   2  -4  10   22.40    3.80
   3  -4  10    0.60    2.60
   3   3 -10   13.80    2.30
  -3  -3  10    9.30    2.80
   2   3 -10  109.99    6.70
  -2  -3  10  101.49    6.80
   1   3 -10   10.80    2.90
  -1  -3  10    8.60    2.10
   0   3 -10  105.89    6.60
   0  -3  10   82.79    5.50
   0  -3  10   89.19    4.90
  -1   3 -10   45.10    4.60
   1  -3  10   30.40    6.60
   1  -3  10   32.70    3.80
  -2   3 -10   84.39    5.80
   2  -3  10   82.99    6.10
   3  -3  10   23.50    4.60
   4  -3  10    8.80    3.30
   3   2 -10    6.30    2.00
  -3  -2  10    5.00    2.40
   2   2 -10    4.40    2.20
  -2  -2  10    4.90    2.30
   1   2 -10   80.49    5.70
  -1  -2  10   62.49    4.80
   0   2 -10    6.70    2.40
   0  -2  10   10.50    2.30
   0  -2  10   10.20    1.70
  -1   2 -10   10.80    2.70
   1  -2  10    6.50    3.70
   1  -2  10    7.70    2.50
  -2   2 -10   91.09    6.10
   2  -2  10   94.39    6.20
  -3   2 -10    6.50    2.10
   3  -2  10    8.20    2.70
  -4   2 -10   -0.60    1.90
   4  -2  10    2.40    2.70
  -4  -1  10  221.18   12.00
   3   1 -10   32.90    3.40
  -3  -1  10   24.00    3.80
   2   1 -10  101.69    6.30
  -2  -1  10   94.39    6.60
   1   1 -10    1.00    2.10
  -1  -1  10    1.20    1.70
   0   1 -10  230.28   11.10
   0  -1  10  210.68   10.10
   0  -1  10  215.08   10.20
  -1   1 -10    8.90    2.50
   1  -1  10    4.40    2.00
   1  -1  10    8.10    2.80
  -2   1 -10    4.10    1.80
  -2   1 -10    0.20    1.80
   2  -1  10    2.40    2.80
   2  -1  10   -0.20    2.10
  -3   1 -10    7.50    2.50
   3  -1  10    6.10    2.70
  -4   1 -10    7.10    2.80
   4  -1  10    5.60    2.60
  -4   0  10  200.28   11.20
   3   0 -10   19.10    2.70
  -3   0  10   15.70    3.40
   2   0 -10    3.40    2.10
  -2   0  10    2.50    2.50
   1   0 -10  329.17   14.80
  -1   0  10  301.17   14.50
   0   0 -10 1880.61   74.59
   0   0  10 1764.62   73.79
   0   0  10 1839.72   73.59
  -1   0 -10  219.08   10.70
  -1   0 -10  197.68   10.10
   1   0  10  265.37   48.80
   1   0  10  218.78   10.10
  -2   0 -10   66.49    4.90
  -2   0 -10   61.39    5.00
   2   0  10   66.69    7.10
   2   0  10   69.79    4.70
  -3   0 -10   50.39    5.20
   3   0  10   50.29    4.50
  -4   0 -10   -2.50    2.30
   4   0  10    4.60    2.40
  -4   1  10  142.89    9.00
   3  -1 -10  133.99    7.30
  -3   1  10  131.39    8.80
   2  -1 -10  661.43   28.50
  -2   1  10  671.63   29.20
   1  -1 -10   79.59    5.60
  -1   1  10   81.09    5.40
   0  -1 -10  129.09    7.10
   0  -1 -10  150.98    7.90
   0   1  10  138.69    6.80
   0   1  10  140.89    7.10
  -1  -1 -10  274.37   13.00
   1   1  10  262.37   12.90
   1   1  10  282.77   12.40
   1   1  10  295.47   48.40
  -2  -1 -10  121.09    7.80
  -2  -1 -10  136.39    7.30
   2   1  10  135.59    7.10
   2   1  10  129.39    8.00
  -3  -1 -10    0.80    2.40
   3   1  10    1.90    2.20
  -4  -1 -10    2.00    2.80
   4   1  10    0.30    1.90
  -5  -1 -10    7.50    4.00
  -4   2  10   -0.80    2.30
   3  -2 -10  104.69    6.40
  -3   2  10  119.59    8.00
   2  -2 -10  130.39    7.60
  -2   2  10  131.89    8.00
   1  -2 -10  147.09    8.10
  -1   2  10  140.69   10.50
  -1   2  10  141.39    7.90
   0  -2 -10   81.69   23.50
   0  -2 -10  110.99    6.50
   0   2  10   98.29    5.20
   0   2  10   93.99    5.40
   0   2  10   95.69    7.20
   0   2  10   64.49   19.20
  -1  -2 -10  264.67   32.40
  -1  -2 -10  293.07   14.00
  -1  -2 -10  322.97   13.90
   1   2  10  267.57   34.30
   1   2  10  287.67   12.60
   1   2  10  295.37   12.90
   1   2  10  295.67   13.70
   1   2  10  273.67   14.50
  -2  -2 -10   -0.10    2.10
  -2  -2 -10    3.10    2.00
   2   2  10    4.00    1.90
   2   2  10    5.20    2.10
  -3  -2 -10   34.30    5.00
   3   2  10   44.80    4.10
  -4  -2 -10    9.20    3.70
   4   2  10    9.50    2.50
  -5  -2 -10    8.00    4.40
   5   2  10   11.30    2.50
  -4   3  10   47.40    5.50
   3  -3 -10    1.50    1.80
  -3   3  10    3.00    2.50
   2  -3 -10  489.85   21.70
   1  -3 -10  137.99    7.90
  -1   3  10  141.39    7.90
  -1   3  10  137.89   10.40
   0  -3 -10    3.40    2.40
   0  -3 -10    5.60   11.80
   0   3  10    1.30    2.40
   0   3  10    1.00    1.50
   0   3  10   -1.80    2.30
   0   3  10   16.60   12.50
   0   3  10    2.00    1.30
  -1  -3 -10   -0.80    1.90
  -1  -3 -10   -7.00   10.80
  -1  -3 -10    0.60    2.00
   1   3  10    0.70    1.30
   1   3  10   -7.80   14.60
   1   3  10    0.30    1.00
   1   3  10    1.20    1.70
   1   3  10    1.60    1.50
  -2  -3 -10   92.89    7.10
  -2  -3 -10   94.69    5.80
   2   3  10   90.29    6.60
   2   3  10   97.59    5.60
  -3  -3 -10    4.80    3.20
   3   3  10    3.60    2.10
  -4  -3 -10   20.50    4.90
   4   3  10   14.40    2.80
  -5  -3 -10   -1.50    3.80
   5   3  10    0.80    1.80
  -4   4  10   11.60    3.20
   3  -4 -10   23.50    3.10
  -3   4  10   21.30    3.80
   2  -4 -10   47.50    4.60
  -2   4  10   50.79    5.00
  -2   4  10   50.99    7.90
   1  -4 -10  350.76   16.30
  -1   4  10  344.97   19.30
  -1   4  10  360.26   16.40
   0  -4 -10  325.47   14.70
   0   4  10  307.77   16.30
   0   4  10  271.27   14.40
   0   4  10  300.57   13.40
   0   4  10  309.37   14.00
   0   4  10  341.97   18.40
   0   4  10  364.76   36.10
  -1  -4 -10  138.69    7.60
  -1  -4 -10   87.99   21.40
   1   4  10  121.89    7.40
   1   4  10  146.79   26.30
   1   4  10  132.39    6.60
   1   4  10  122.19    7.90
   1   4  10  128.59    9.20
  -2  -4 -10  497.05   21.60
  -2  -4 -10  523.05   23.40
   2   4  10  463.45   21.70
   2   4  10  479.75   23.20
   2   4  10  501.05   23.70
   2   4  10  516.25   21.30
  -3  -4 -10 1308.67   56.09
   3   4  10 1239.78   55.29
   3   4  10 1365.96   53.49
  -4  -4 -10   -2.00    3.00
   4   4  10    2.50    1.90
  -5  -4 -10    7.80    4.70
   5   4  10    5.80    2.00
  -4   5  10   77.59    6.30
   3  -5 -10    4.90    2.40
  -3   5  10    3.10    2.70
   2  -5 -10    2.80    2.20
  -2   5  10   -2.90    3.30
  -2   5  10    1.70    2.30
   1  -5 -10   54.49    5.00
  -1   5  10   54.89    7.10
  -1   5  10   56.89    4.80
   0  -5 -10  165.08    8.90
   0   5  10  133.09    9.30
   0   5  10  163.78    7.70
   0   5  10  167.78   11.10
   0   5  10  176.08   10.80
   0   5  10  164.38    8.30
  -1  -5 -10  498.45   20.90
  -1  -5 -10  458.35   45.90
   1   5  10  497.05   20.00
   1   5  10  426.76   25.40
   1   5  10  460.55   20.00
   1   5  10  471.35   22.00
   1   5  10  404.86   42.20
  -2  -5 -10  524.35   22.60
  -2  -5 -10  453.05   20.40
   2   5  10  427.46   22.20
   2   5  10  461.55   22.70
   2   5  10  484.05   20.10
   2   5  10  454.75   21.40
  -3  -5 -10  523.25   24.60
   3   5  10  519.65   21.90
   3   5  10  467.15   23.90
  -4  -5 -10    9.90    4.00
   4   5  10   12.50    2.50
  -5  -5 -10    6.90    4.20
  -4   6  10    1.10    2.60
   3  -6 -10  107.09    6.80
  -3   6  10  112.09    7.90
  -3   6  10  100.09   10.20
   2  -6 -10    7.60    2.80
  -2   6  10    8.30    3.00
  -2   6  10   -1.30    3.60
   1  -6 -10  228.68   14.30
  -1   6  10  238.58   15.00
  -1   6  10  248.58   14.10
   0  -6 -10   11.00    2.90
   0   6  10    9.70    3.70
   0   6  10   11.50    2.30
   0   6  10   13.90    2.10
   0   6  10   12.30    3.90
  -1  -6 -10    1.90    2.30
   1   6  10    1.00    2.80
   1   6  10    0.90    1.70
   1   6  10    2.70    2.30
  -2  -6 -10   12.70    4.00
  -2  -6 -10   11.40    2.40
   2   6  10   14.70    3.70
   2   6  10   11.10    2.90
   2   6  10   11.20    2.50
  -3  -6 -10  294.87   15.80
   3   6  10  263.07   15.30
   3   6  10  268.97   12.80
  -5  -6 -10   17.80    4.70
   5   6  10   18.00    2.80
   3  -7 -10   18.60    3.20
  -3   7  10   20.10    3.50
  -3   7  10   33.10    7.30
   2  -7 -10    2.60    2.60
  -2   7  10    5.30    3.10
  -2   7  10    1.30    3.70
   1  -7 -10    0.50    2.80
  -1   7  10    1.10    1.30
  -1   7  10   -2.40    2.90
  -1   7  10    2.00    3.10
  -1   7  10   -1.70    2.00
   0  -7 -10   34.20    5.10
   0   7  10   39.90    3.50
   0   7  10   42.20    6.40
   0   7  10   41.50    3.90
   0   7  10   35.90    5.60
  -1  -7 -10   14.00    3.00
   1   7  10   20.70    4.90
   1   7  10   15.40    3.90
   1   7  10   14.80    2.40
  -2  -7 -10   -2.40    1.80
  -2  -7 -10   -0.60    3.10
   2   7  10   -0.80    2.30
   2   7  10    0.40    1.90
  -3  -7 -10   31.00    5.60
   3   7  10   40.50    4.00
   3   7  10   32.50    4.80
  -4  -7 -10   13.60    4.30
   4   7  10   12.40    2.40
   3  -8 -10    7.40    2.70
  -3   8  10    6.10    2.90
   2  -8 -10  453.15   20.50
  -2   8  10  425.16   24.60
  -2   8  10  431.76   20.60
   1  -8 -10   67.29    6.20
  -1   8  10   61.49    5.40
  -1   8  10   71.39    7.90
  -1   8  10   64.49    7.90
  -1   8  10   53.89    4.20
   0  -8 -10   28.10    4.30
   0   8  10   27.90    5.70
   0   8  10   25.90    3.60
   0   8  10   25.50    4.90
  -1  -8 -10   44.00    4.80
   1   8  10   50.29    4.10
   1   8  10   33.80    5.20
   1   8  10   53.09    6.50
  -2  -8 -10    5.80    2.30
  -2  -8 -10    9.70    4.30
   2   8  10    5.80    3.30
   2   8  10    9.00    2.40
  -3  -8 -10   16.20    4.70
   3   8  10   16.00    4.10
   3   8  10   13.00    2.60
  -4  -8 -10    4.50    3.60
   4   8  10    0.60    1.80
   3  -9 -10  105.09    7.70
  -3   9  10  116.19    7.60
   2  -9 -10  286.47   14.20
  -2   9  10  243.38   17.30
  -2   9  10  263.27   14.10
   1  -9 -10    1.20    2.90
  -1   9  10    6.90    3.00
  -1   9  10    5.00    3.50
  -1   9  10    5.20    4.50
   0  -9 -10   16.30    3.60
   0   9  10   21.60    5.40
   0   9  10   24.50    5.00
   0   9  10   20.30    2.90
  -1  -9 -10   61.49    5.50
   1   9  10   59.49    7.00
   1   9  10   53.39    6.60
   1   9  10   53.49    4.60
  -2  -9 -10  523.15   24.90
  -2  -9 -10  480.85   22.40
   2   9  10  514.75   26.00
   2   9  10  538.15   22.50
  -3  -9 -10   93.69    8.40
   3   9  10   73.99    8.20
   3   9  10  101.69    6.10
  -4  -9 -10   -2.00    2.80
   4   9  10    1.70    2.00
   3 -10 -10   12.60    5.70
  -3  10  10   14.10    3.50
   2 -10 -10  499.55   22.80
  -2  10  10  512.85   22.80
  -2  10  10  459.55   26.80
   1 -10 -10  108.19    8.10
  -1  10  10  104.89   10.20
  -1  10  10  112.59   10.00
  -1  10  10  105.49    7.50
   0 -10 -10 1187.08   50.89
   0  10  10 1188.38   54.19
   0  10  10 1224.98   49.50
   0  10  10 1225.68   54.69
  -1 -10 -10   19.00    3.50
   1  10  10   24.90    5.30
   1  10  10   23.00    4.60
   1  10  10   23.90    3.30
  -2 -10 -10  137.39    9.90
   2  10  10  121.49   10.20
   2  10  10  131.59    7.60
  -3 -10 -10   -0.60    3.00
   3  10  10    9.20    3.40
   3  10  10    2.80    2.20
  -4 -10 -10   15.90    4.10
   4  10  10   11.50    2.70
   2 -11 -10   79.09    7.20
  -2  11  10   85.89    6.60
   1 -11 -10   96.19    7.40
  -1  11  10   76.09    9.20
  -1  11  10   86.79    9.40
  -1  11  10   98.69    7.10
   0 -11 -10   12.30    3.40
   0  11  10   17.70    5.40
   0  11  10   14.00    2.60
   0  11  10   19.20    5.00
  -1 -11 -10   48.20    5.10
   1  11  10   49.50    4.50
   1  11  10   32.90    5.60
   1  11  10   66.79    7.50
  -2 -11 -10   32.80    5.20
   2  11  10   24.10    6.20
   2  11  10   21.90    3.10
  -3 -11 -10  106.79    8.30
   3  11  10  105.89    6.70
   1 -12 -10   70.69    6.60
  -1  12  10   79.99    6.30
   0 -12 -10   25.90    4.00
   0  12  10   46.00    4.90
   0  12  10   31.50    3.50
  -1 -12 -10   23.90    3.40
   1  12  10   32.30    5.80
   1  12  10   21.60    3.30
   1  12  10   22.90    7.00
  -2 -12 -10    2.90    3.00
   2  12  10    0.90    2.10
  -3 -12 -10   10.60    3.40
   3  12  10    5.60    2.80
   0 -13 -10   12.70    2.90
   0  13  10    9.90    3.50
   0  13  10    8.10    2.70
  -1 -13 -10   10.20    4.10
  -1 -13 -10   11.10    3.40
   1  13  10   12.10    2.50
  -2 -13 -10   10.30    3.20
   2  13  10   13.40    2.80
   0   7 -11   52.09    5.20
   1   6 -11   36.00    4.50
   0   6 -11   49.90    5.00
  -1   6 -11  113.09    6.80
   1  -6  11   99.29    6.60
  -2   6 -11   -1.20    2.10
   2  -6  11    1.20    2.30
   2   5 -11   -1.70    2.40
  -2  -5  11    0.10    1.60
   1   5 -11    6.80    2.90
  -1  -5  11    4.20    1.60
   0   5 -11  126.29    8.00
  -1   5 -11   -0.20    2.00
   1  -5  11    4.60    2.30
  -2   5 -11   58.09    4.50
   2  -5  11   56.79    5.20
   3  -5  11   11.10    3.20
   2   4 -11    3.80    2.20
  -2  -4  11    3.70    1.90
   1   4 -11   -4.70    2.30
  -1  -4  11   -0.30    1.40
   0   4 -11   49.10    5.20
   0  -4  11   48.70    4.40
  -1   4 -11    0.30    2.40
   1  -4  11    2.40    2.50
  -2   4 -11   13.40    2.50
   2  -4  11   13.70    3.30
   3  -4  11   10.70    3.20
   3   3 -11   22.10    3.10
  -3  -3  11   26.20    4.00
   2   3 -11  139.29    7.90
  -2  -3  11  134.09    7.90
   1   3 -11  245.58   12.20
  -1  -3  11  230.38   11.50
   0   3 -11  206.88   10.80
   0  -3  11  194.68    9.80
  -1   3 -11    4.00    2.70
   1  -3  11    3.60    2.60
  -2   3 -11   20.90    3.20
   2  -3  11   23.90    3.60
   3  -3  11    3.10    2.60
   3   2 -11   14.80    2.50
  -3  -2  11   14.80    3.30
   2   2 -11   28.40    3.70
  -2  -2  11   31.10    4.00
   1   2 -11   43.30    4.60
  -1  -2  11   41.60    4.00
   0   2 -11   52.89    5.00
   0  -2  11   46.40    4.50
  -1   2 -11  127.89    7.80
   1  -2  11  124.99    7.30
  -2   2 -11   64.19    5.10
   2  -2  11   61.59    5.30
   3  -2  11   75.49    8.80
   4  -2  11   25.00    3.70
   3   1 -11   35.10    3.50
  -3  -1  11   39.10    4.60
   2   1 -11   54.49    4.70
  -2  -1  11   39.10    4.60
   1   1 -11   -0.70    2.00
  -1  -1  11    0.70    1.60
   0   1 -11  148.89    8.30
   0  -1  11  131.89    7.20
   0  -1  11  133.59    7.00
  -1   1 -11  283.67   13.20
   1  -1  11  275.77   12.40
   1  -1  11  230.98   14.50
  -2   1 -11   25.70    3.50
   2  -1  11   26.20    3.40
  -3   1 -11   27.50    3.60
   3  -1  11   27.50    3.60
  -4   1 -11   -2.30    2.20
   4  -1  11    0.10    2.30
   3   0 -11    4.90    1.80
  -3   0  11   -1.60    2.40
   2   0 -11  173.08    9.20
  -2   0  11  165.68    9.70
   1   0 -11   28.50    3.60
  -1   0  11   36.80    4.20
   0   0 -11   25.30    3.30
   0   0  11   29.40    3.10
   0   0  11   29.00    3.00
  -1   0 -11   26.20    5.50
   1   0  11   19.20    3.60
   1   0  11   21.80    2.90
  -2   0 -11    2.10    2.00
  -2   0 -11   -3.10    1.80
   2   0  11    2.30    2.20
  -3   0 -11   98.29    7.10
   3   0  11  111.29    6.90
  -4   0 -11   26.50    4.10
   4   0  11   30.20    3.70
  -4   1  11   39.50    4.70
  -3   1  11   -1.20    2.90
   2  -1 -11    0.60    2.00
  -2   1  11    1.00    2.30
   1  -1 -11    1.00    2.10
  -1   1  11    2.90    2.00
   0  -1 -11  160.58    8.60
   0   1  11  141.89    7.60
   0   1  11  149.49    7.40
  -1  -1 -11    0.40    1.90
  -1  -1 -11    1.00    1.60
   1   1  11   -1.00    1.50
   1   1  11   -2.40    1.50
  -2  -1 -11    0.30    2.10
  -2  -1 -11    0.40    2.00
   2   1  11   -1.10    2.00
   2   1  11   -1.00    1.50
  -3  -1 -11  163.08   10.30
   3   1  11  180.28    9.20
  -4  -1 -11   71.79    6.80
   4   1  11   84.19    5.80
  -4   2  11   -0.60    2.70
   3  -2 -11    7.10    2.10
  -3   2  11    3.30    2.80
   2  -2 -11  437.36   19.30
  -2   2  11  408.26   19.70
   1  -2 -11   10.20    3.40
  -1   2  11    8.60    2.30
   0  -2 -11  112.19    7.10
   0   2  11  113.49    5.90
   0   2  11  109.49    6.30
  -1  -2 -11  172.18    9.70
  -1  -2 -11  198.68   10.00
   1   2  11  186.38    9.00
   1   2  11  183.38    9.50
  -2  -2 -11  278.57   14.50
  -2  -2 -11  299.67   13.70
   2   2  11  275.57   14.80
   2   2  11  300.67   13.40
  -3  -2 -11   51.79    6.00
   3   2  11   60.49    4.90
  -4  -2 -11   -2.40    2.60
   4   2  11   -2.00    1.80
  -4   3  11   23.00    4.50
   3  -3 -11  146.79    8.20
  -3   3  11  151.78    9.70
   2  -3 -11  261.97   13.30
  -2   3  11  286.47   14.10
  -1   3  11  433.96   23.30
  -1   3  11  457.05   20.20
   0  -3 -11    8.90    2.90
   0   3  11    5.10    3.00
   0   3  11    5.40    1.80
   0   3  11    7.90    1.80
  -1  -3 -11  491.35   22.60
  -1  -3 -11  531.65   22.40
   1   3  11  504.15   22.90
   1   3  11  525.35   21.40
   1   3  11  478.65   22.00
   1   3  11  477.05   21.10
  -2  -3 -11    7.50    3.10
  -2  -3 -11    6.20    2.30
   2   3  11    7.10    2.10
  -3  -3 -11  403.16   20.70
   3   3  11  432.96   18.70
  -4  -3 -11    2.90    3.00
   4   3  11    6.30    2.50
  -5  -3 -11   24.00    7.40
   5   3  11   27.20    3.40
  -4   4  11   36.00    4.60
   3  -4 -11   14.60    3.40
  -3   4  11   18.90    4.90
   2  -4 -11    1.80    2.20
  -2   4  11    5.00    4.00
  -2   4  11    0.60    2.40
   1  -4 -11    1.00    2.10
  -1   4  11   -2.40    2.70
   0  -4 -11   22.30    3.50
   0   4  11   26.70    5.50
   0   4  11   20.10    2.80
   0   4  11   18.30    2.20
  -1  -4 -11   12.70    3.10
   1   4  11    8.30    2.10
   1   4  11    9.80    1.80
   1   4  11    8.10    3.20
   1   4  11   13.70    3.10
   1   4  11    6.80    1.90
  -2  -4 -11  185.08    9.60
   2   4  11  171.08   11.30
   2   4  11  194.48    9.10
   2   4  11  175.18   10.70
  -3  -4 -11   31.50    5.60
   3   4  11   27.60    3.30
  -4  -4 -11  112.49    9.30
   4   4  11  122.49    7.00
  -5  -4 -11   27.30    5.50
   5   4  11   24.30    3.20
  -4   5  11    9.40    3.50
   3  -5 -11    3.50    1.90
  -3   5  11    3.40    2.70
   2  -5 -11  630.14   27.70
   1  -5 -11  246.78   12.50
  -1   5  11  245.38   12.40
  -1   5  11  237.48   15.70
   0  -5 -11   24.60    3.70
   0   5  11   17.80    2.40
   0   5  11   23.00    4.90
   0   5  11   25.90    2.80
   0   5  11   21.00    4.40
   0   5  11   20.10    2.90
  -1  -5 -11   13.50    2.80
   1   5  11    9.50    2.30
   1   5  11    8.80    3.50
   1   5  11    9.30    2.80
   1   5  11    7.30    1.90
   1   5  11   14.70    2.40
  -2  -5 -11  228.78   11.40
  -2  -5 -11  246.78   13.50
   2   5  11  233.28   13.80
   2   5  11  220.88   12.10
   2   5  11  217.68   12.90
   2   5  11  249.78   11.20
  -3  -5 -11  328.87   17.20
   3   5  11  319.77   14.40
   3   5  11  285.27   16.30
  -4  -5 -11    1.80    3.30
   4   5  11    3.90    2.10
   3  -6 -11   21.20    3.20
  -3   6  11   20.50    3.90
   2  -6 -11   25.30    3.70
  -2   6  11   15.00    3.40
  -2   6  11   22.00    6.20
   1  -6 -11   15.20    3.40
  -1   6  11   20.20    3.40
  -1   6  11   19.00    4.90
   0  -6 -11  188.08   11.40
   0   6  11  200.68   12.90
   0   6  11  207.28   10.30
   0   6  11  209.38    9.60
   0   6  11  210.48   13.60
  -1  -6 -11   60.29    5.40
   1   6  11   62.49    7.20
   1   6  11   65.09    6.10
   1   6  11   62.89    4.60
   1   6  11   62.49    4.40
  -2  -6 -11  110.39    7.00
  -2  -6 -11  116.99    8.90
   2   6  11  107.89    7.80
   2   6  11  123.99    6.70
   2   6  11  122.09    9.30
   2   6  11  114.99    6.10
  -3  -6 -11   44.10    6.50
   3   6  11   37.40    4.00
   3   6  11   32.40    5.20
  -4  -6 -11   12.90    4.30
   4   6  11   16.70    2.90
   3  -7 -11   -2.60    2.10
  -3   7  11   -0.40    2.50
   2  -7 -11    2.60    2.50
  -2   7  11    1.00    2.60
  -2   7  11    4.20    3.40
   1  -7 -11   13.90    3.50
  -1   7  11   14.50    3.20
  -1   7  11   14.10    4.70
   0  -7 -11  124.09    8.00
   0   7  11  119.69    6.50
   0   7  11  125.49    7.40
   0   7  11  125.69   10.40
   0   7  11  121.39    9.60
  -1  -7 -11    3.60    2.80
   1   7  11    7.30    3.70
   1   7  11    4.50    2.20
   1   7  11    8.50    3.50
   1   7  11    5.80    2.10
  -2  -7 -11   41.30    6.00
   2   7  11   47.90    4.40
   2   7  11   44.80    5.00
   2   7  11   37.30    5.50
  -3  -7 -11    9.20    4.50
   3   7  11   10.10    3.60
   3   7  11    7.60    2.40
  -4  -7 -11   -0.10    3.40
   4   7  11    3.60    1.90
   3  -8 -11   30.70    4.00
  -3   8  11   38.60    5.00
   2  -8 -11   26.80    4.20
  -2   8  11   27.50    4.40
  -2   8  11   23.10    6.10
   1  -8 -11  279.17   14.60
  -1   8  11  267.67   17.90
  -1   8  11  298.87   14.40
   0  -8 -11  177.28   10.30
   0   8  11  181.18    9.80
   0   8  11  181.58   13.10
   0   8  11  185.78    8.90
   0   8  11  172.68   12.40
  -1  -8 -11    0.00    2.60
   1   8  11   -1.90    2.60
   1   8  11    0.20    2.00
   1   8  11   -2.00    2.40
  -2  -8 -11   78.59    7.60
  -2  -8 -11   76.09    5.60
   2   8  11   70.09    8.20
   2   8  11   77.89    7.20
   2   8  11   90.89    5.80
  -3  -8 -11  109.89    9.10
   3   8  11  109.59    6.70
   3   8  11   89.69    8.90
  -4  -8 -11   18.20    5.00
   4   8  11   12.20    2.60
   3  -9 -11   74.19    6.50
  -3   9  11   73.29    6.40
   2  -9 -11   96.19    7.50
  -2   9  11   98.49   10.90
  -2   9  11  104.49    7.60
   1  -9 -11   42.10    5.40
  -1   9  11   34.70    6.50
  -1   9  11   37.90    7.00
  -1   9  11   30.70    4.30
   0   9  11  464.95   25.00
   0   9  11  453.95   20.00
   0   9  11  467.75   21.10
   0   9  11  462.95   25.60
  -1  -9 -11    4.80    2.90
   1   9  11   -4.00    2.90
   1   9  11    0.70    2.00
   1   9  11   -4.30    3.00
  -2  -9 -11   22.70    3.20
  -2  -9 -11   29.70    5.40
   2   9  11   27.90    3.30
   2   9  11   17.50    3.60
   2   9  11   22.50    4.50
  -3  -9 -11   32.40    5.60
   3   9  11   14.00    5.10
   3   9  11   29.60    3.60
  -4  -9 -11   11.40    4.20
   4   9  11    6.90    2.60
   2 -10 -11  124.29    8.80
  -2  10  11  137.19    8.80
   1 -10 -11   20.30    5.20
  -1  10  11   29.60    6.50
  -1  10  11   14.20    4.50
  -1  10  11   13.70    4.80
   0 -10 -11   38.40    5.10
   0  10  11   31.90    3.50
   0  10  11   34.50    6.30
   0  10  11   28.70    5.40
   0  10  11   23.60    3.60
  -1 -10 -11   36.40    4.30
   1  10  11   31.40    5.50
   1  10  11   41.40    4.10
   1  10  11   29.10    5.30
  -2 -10 -11   25.70    5.20
   2  10  11   24.00    3.50
   2  10  11   35.50    6.20
   2  10  11   22.30    4.50
  -3 -10 -11    2.10    3.10
   3  10  11    4.50    2.30
   2 -11 -11   21.50    4.50
  -2  11  11   16.50    3.40
   1 -11 -11    0.00    2.80
  -1  11  11   -1.10    2.30
   0 -11 -11   12.50    3.40
   0  11  11   18.20    3.50
   0  11  11   18.80    5.90
   0  11  11   19.30    6.50
   0  11  11   15.70    3.00
  -1 -11 -11   -0.80    3.50
   1  11  11    3.40    4.00
   1  11  11   10.30    3.90
   1  11  11    0.90    2.20
  -2 -11 -11   56.19    6.70
   2  11  11   48.50    7.10
   2  11  11   49.00    4.60
   2  11  11   39.40    6.40
  -3 -11 -11   -2.40    2.60
   3  11  11   -0.90    2.40
   1 -12 -11   59.59    6.30
  -1  12  11   60.79    6.00
   0 -12 -11   -0.20    2.30
   0  12  11    1.00    2.40
   0  12  11    3.00    1.90
  -1 -12 -11  169.28    9.40
   1  12  11  171.48    8.90
  -2 -12 -11    5.80    3.40
   2  12  11    1.20    2.30
   0 -13 -11    1.90    3.50
   0  13  11   -2.40    1.80
   0  13  11    2.30    2.70
  -1 -13 -11    3.00    2.60
  -1 -13 -11   -1.10    2.60
   1  13  11    0.40    1.80
   0   6 -12    1.40    2.70
  -1   6 -12    4.80    2.60
   1   5 -12  116.49    7.80
   0   5 -12   20.80    3.50
  -1   5 -12    4.60    2.40
   1  -5  12   11.70    2.60
  -2   5 -12    3.70    2.20
   2  -5  12    3.50    2.50
   2   4 -12   -0.30    2.80
  -2  -4  12    1.00    2.00
   1   4 -12  107.19    7.20
   0   4 -12  225.28   11.80
  -1   4 -12  143.19    8.50
   1  -4  12  140.49    8.00
  -2   4 -12  115.89    6.80
   2  -4  12  118.69    7.40
   3  -4  12   28.10    4.10
   2   3 -12    1.90    2.30
  -2  -3  12   -2.50    1.70
   1   3 -12   95.29    8.00
   0   3 -12   28.40    4.10
  -1   3 -12   48.90    5.00
   1  -3  12   54.79    5.00
  -2   3 -12   40.50    4.10
   2  -3  12   44.00    4.90
   3  -3  12    4.50    2.80
   3   2 -12    1.30    1.90
  -3  -2  12    1.30    2.60
   2   2 -12   45.20    4.40
  -2  -2  12   28.00    3.50
   1   2 -12   26.60    3.70
  -1  -2  12   31.10    3.40
   0   2 -12   -0.60    2.20
   0  -2  12    2.60    2.00
  -1   2 -12   11.20    3.00
   1  -2  12   10.80    2.80
  -2   2 -12    0.60    2.10
   2  -2  12   -1.90    2.20
   3  -2  12    6.50    2.70
   3   1 -12    0.70    1.70
  -3  -1  12    4.20    3.00
   2   1 -12  112.59    9.10
   1   1 -12  102.79    6.70
  -1  -1  12   78.99    5.60
   0   1 -12   10.40    3.30
   0  -1  12   10.70    2.30
  -1   1 -12    5.60    2.80
   1  -1  12    3.10    2.40
  -2   1 -12    4.70    2.30
   2  -1  12    2.40    2.40
   3  -1  12    1.60    2.50
   4  -1  12   15.80    3.60
   3   0 -12    2.90    1.90
  -3   0  12    3.40    2.80
   2   0 -12   71.39    5.50
  -2   0  12   73.39    5.90
   1   0 -12  419.96   19.10
  -1   0  12  402.76   18.60
   0   0 -12    9.80    2.90
   0   0  12   17.40    2.30
   0   0  12   13.30    2.40
  -1   0 -12   79.19    6.20
   1   0  12   79.79    5.60
  -2   0 -12    2.90    2.00
  -2   0 -12    2.50    2.20
   2   0  12    2.30    2.20
  -3   0 -12   27.60    4.00
   3   0  12   31.70    4.30
  -4   0 -12   58.19    5.30
   4   0  12   67.99    5.60
   3  -1 -12   33.50    3.60
  -3   1  12   35.40    4.70
   2  -1 -12    0.70    2.00
  -2   1  12   -0.30    2.20
   1  -1 -12   90.49    6.50
  -1   1  12   83.19    5.90
   0  -1 -12   69.99    5.70
   0   1  12   61.39    4.40
   0   1  12   66.09    4.40
  -1  -1 -12   27.50    3.30
  -1  -1 -12   47.70    4.90
   1   1  12   33.20    3.70
  -2  -1 -12   12.20    2.60
  -2  -1 -12    5.10    2.40
   2   1  12    7.90    2.50
  -3  -1 -12    0.10    2.20
   3   1  12   -0.40    2.20
  -4  -1 -12   13.30    3.40
   4   1  12   11.40    2.80
   3  -2 -12    4.40    2.00
  -3   2  12    2.10    2.90
   2  -2 -12  176.38    9.80
  -2   2  12  181.68   10.40
   1  -2 -12  206.38   10.80
  -1   2  12  189.88   10.30
   0  -2 -12   45.70    4.90
   0  -2 -12   44.70    3.80
   0   2  12   42.70    3.70
   0   2  12   45.80    3.50
  -1  -2 -12    1.60    1.80
  -1  -2 -12    0.50    2.20
   1   2  12    0.30    1.80
   1   2  12    1.50    2.00
  -2  -2 -12   20.50    3.30
  -2  -2 -12   22.00    3.90
   2   2  12   22.70    3.30
  -3  -2 -12    3.80    2.90
   3   2  12    3.90    2.30
  -4  -2 -12    4.20    3.30
   4   2  12    9.80    2.70
   3  -3 -12    1.80    2.10
  -3   3  12    4.20    2.70
   2  -3 -12    2.40    2.30
  -2   3  12    4.70    2.60
   1  -3 -12  119.99    7.80
  -1   3  12  120.99    7.70
   0  -3 -12   35.00    4.30
   0   3  12   43.70    3.40
   0   3  12   42.60    5.50
   0   3  12   33.50    3.70
  -1  -3 -12   10.30    2.90
  -1  -3 -12    9.30    2.90
   1   3  12   14.00    4.10
   1   3  12    9.90    2.10
  -2  -3 -12   35.00    4.80
  -2  -3 -12   42.00    4.40
   2   3  12   44.80    4.20
  -3  -3 -12  127.49    9.40
   3   3  12  143.19    8.00
  -4  -3 -12  193.28   12.20
   4   3  12  207.98   10.50
   3  -4 -12   10.00    2.30
  -3   4  12    6.30    3.10
   2  -4 -12    7.70    2.60
  -2   4  12    3.60    2.60
   1  -4 -12  236.68   12.00
  -1   4  12  208.98   14.60
  -1   4  12  228.38   11.70
   0  -4 -12   14.90    3.20
   0   4  12   18.40    2.90
   0   4  12    8.00    3.30
   0   4  12   16.00    2.40
  -1  -4 -12  140.69    8.20
  -1  -4 -12  133.29    8.50
   1   4  12  126.99    8.70
   1   4  12  122.39    7.50
   1   4  12  132.59    6.90
   1   4  12  128.79    7.20
  -2  -4 -12   23.90    4.60
  -2  -4 -12   20.20    3.30
   2   4  12   20.80    3.20
  -3  -4 -12   29.70    5.10
   3   4  12   34.90    3.90
  -4  -4 -12   89.49    8.20
   4   4  12   91.49    6.20
   3  -5 -12   12.00    2.70
  -3   5  12    9.60    3.00
   2  -5 -12   -2.70    2.00
  -2   5  12    4.40    4.50
  -2   5  12    2.70    2.60
   1  -5 -12  157.88    9.30
  -1   5  12  143.59   11.60
  -1   5  12  147.09    9.00
   0  -5 -12   -0.10    2.70
   0   5  12   -2.60    1.30
   0   5  12    2.20    2.00
   0   5  12    4.90    2.90
  -1  -5 -12  234.78   11.70
   1   5  12  233.38   10.60
   1   5  12  204.98   11.30
   1   5  12  206.08   10.50
   1   5  12  221.78   12.80
   1   5  12  229.48   14.10
  -2  -5 -12  160.78    8.80
  -2  -5 -12  158.98   10.50
   2   5  12  155.28   11.00
   2   5  12  160.98    8.40
  -3  -5 -12   57.69    7.00
   3   5  12   58.29    4.90
  -4  -5 -12   96.69    8.50
   4   5  12   89.39    6.00
   3  -6 -12    8.50    2.60
  -3   6  12   17.30    3.90
   2  -6 -12   39.70    5.00
  -2   6  12   34.90    7.10
  -2   6  12   43.40    5.30
   1  -6 -12    2.50    2.70
  -1   6  12   -1.90    3.40
  -1   6  12    0.40    2.40
   0  -6 -12    2.30    2.80
   0   6  12    4.40    1.80
   0   6  12    0.30    1.90
   0   6  12    0.60    3.20
  -1  -6 -12  355.36   16.10
   1   6  12  345.97   19.00
   1   6  12  337.27   15.10
   1   6  12  339.17   17.50
   1   6  12  349.17   15.00
   1   6  12  272.67   15.80
  -2  -6 -12  144.49   10.00
  -2  -6 -12  126.59    7.80
   2   6  12  134.99   10.40
   2   6  12  125.19    7.00
   2   6  12  154.38    7.70
   2   6  12  135.09    9.00
  -3  -6 -12    2.50    3.60
   3   6  12   -3.00    2.80
   3   6  12    0.10    1.90
  -4  -6 -12    4.70    3.90
   4   6  12    3.00    2.10
   3  -7 -12    2.60    2.30
  -3   7  12   -0.10    2.60
   2  -7 -12   34.10    4.50
  -2   7  12   33.10    4.40
  -2   7  12   46.20    7.90
   1  -7 -12   -3.50    2.20
  -1   7  12    0.50    2.40
  -1   7  12   -2.10    3.10
   0  -7 -12    0.20    2.60
   0   7  12   -1.90    3.10
   0   7  12   -0.40    1.90
   0   7  12   -0.90    1.50
   0   7  12   -1.20    2.60
  -1  -7 -12  105.19    7.60
   1   7  12  108.39    6.50
   1   7  12  119.39    8.70
   1   7  12  105.39    9.60
   1   7  12  114.89    6.50
   1   7  12  101.29    9.70
  -2  -7 -12   91.39    6.30
  -2  -7 -12  104.79    8.70
   2   7  12   87.79    5.40
   2   7  12   92.99    7.50
   2   7  12   92.09    8.80
   2   7  12  100.49    6.10
  -3  -7 -12   10.90    4.40
   3   7  12   12.90    2.60
   3   7  12   16.70    4.80
  -4  -7 -12    1.40    4.10
   4   7  12    1.00    2.20
   3  -8 -12    3.50    2.80
  -3   8  12    5.80    3.10
   2  -8 -12    1.60    2.50
  -2   8  12    0.90    2.70
  -2   8  12    3.60    5.90
   1  -8 -12   11.00    3.20
  -1   8  12   11.10    3.10
  -1   8  12    5.50    4.00
   0  -8 -12   17.10    3.60
   0   8  12   18.10    3.20
   0   8  12   14.60    5.40
   0   8  12   23.60    9.30
   0   8  12   16.10    2.40
  -1  -8 -12    6.70    2.80
   1   8  12   13.60    3.90
   1   8  12    6.40    2.20
   1   8  12    7.00    2.30
   1   8  12    5.10    4.90
  -2  -8 -12    5.00    2.30
  -2  -8 -12   10.20    4.20
   2   8  12    9.60    3.80
   2   8  12    7.20    2.10
   2   8  12    5.80    2.40
  -3  -8 -12   69.29    8.20
   3   8  12   74.29    5.80
   3   8  12   73.19    7.70
  -4  -8 -12   12.10    4.70
   4   8  12    2.50    2.40
   2  -9 -12   59.09    6.00
  -2   9  12   58.69    5.90
   1  -9 -12   -1.00    2.50
  -1   9  12    5.20    3.60
  -1   9  12    2.60    2.40
   0  -9 -12   35.60    4.60
   0   9  12   39.30    6.90
   0   9  12   48.30    3.90
   0   9  12   41.40    6.50
   0   9  12   44.70    4.90
  -1  -9 -12  382.56   18.20
   1   9  12  408.96   17.30
   1   9  12  365.66   21.30
   1   9  12  359.26   20.40
   1   9  12  379.36   17.60
  -2  -9 -12   40.20    4.20
  -2  -9 -12   34.50    5.80
   2   9  12   39.40    4.30
   2   9  12   23.30    4.60
   2   9  12   42.10    7.00
  -3  -9 -12    5.40    3.80
   3   9  12    0.40    2.20
   3   9  12  -11.00    4.40
  -4  -9 -12   38.20    5.90
   4   9  12   26.20    3.30
   2 -10 -12    6.00    3.80
  -2  10  12    6.40    3.40
   1 -10 -12    1.80    3.00
  -1  10  12    0.10    3.60
  -1  10  12    2.90    2.60
   0 -10 -12    4.60    3.10
   0  10  12    4.30    2.70
   0  10  12    4.60    3.60
   0  10  12    2.40    1.80
   0  10  12    0.30    3.80
  -1 -10 -12   85.09    7.10
   1  10  12  102.39    6.30
   1  10  12  101.99    9.20
   1  10  12   99.29    6.80
   1  10  12  102.19   10.10
  -2 -10 -12   -3.00    3.20
   2  10  12    3.00    2.30
   2  10  12    2.90    5.60
  -3 -10 -12   -1.20    3.10
   3  10  12    0.70    2.30
   2 -11 -12    6.30    3.90
  -2  11  12   10.40    4.00
   1 -11 -12   26.60    4.50
  -1  11  12   20.10    3.80
   0 -11 -12  110.09    7.90
   0  11  12   99.49    6.00
   0  11  12  123.19    7.60
   0  11  12  102.69    9.90
   0  11  12  103.89   10.60
  -1 -11 -12  195.88   11.00
   1  11  12  200.48   14.50
   1  11  12  211.38   10.30
   1  11  12  209.78   11.00
  -2 -11 -12   58.39    6.80
   2  11  12   47.30    4.60
  -3 -11 -12   21.80    5.10
   3  11  12   17.80    3.10
   1 -12 -12   -0.70    2.80
  -1  12  12    1.90    3.20
   0 -12 -12    2.90    2.50
   0  12  12    2.00    1.90
   0  12  12    3.00    3.00
  -1 -12 -12   20.50    3.20
   1  12  12   19.30    3.70
   1  12  12   17.50    2.80
  -2 -12 -12    3.20    3.30
   2  12  12    0.60    2.30
   0   5 -13   94.09    6.90
  -1   5 -13   35.70    6.10
   1   4 -13  102.49    7.40
   0   4 -13  254.97   12.90
  -1   4 -13   -1.10    2.00
   1  -4  13   -2.70    2.00
  -2   4 -13  238.58   11.50
   2  -4  13  241.58   11.90
   2   3 -13   25.00    3.80
  -2  -3  13   12.90    2.40
   1   3 -13   18.30    3.60
   0   3 -13   51.69    5.30
  -1   3 -13    1.40    2.30
   1  -3  13   -3.40    2.00
  -2   3 -13   10.00    2.40
   2  -3  13   12.30    2.90
   3  -3  13    0.80    3.00
   2   2 -13   -0.30    2.20
  -2  -2  13   -4.50    1.50
   1   2 -13   28.10    3.90
  -1  -2  13   31.80    3.30
   0   2 -13   28.40    4.20
  -1   2 -13    4.10    2.70
   1  -2  13    1.90    2.40
  -2   2 -13   -1.40    2.10
   2  -2  13    1.40    2.40
   3  -2  13   16.00    3.40
   2   1 -13    7.60    2.60
  -2  -1  13    2.70    2.20
   1   1 -13    9.80    3.00
  -1  -1  13    9.10    2.20
   0   1 -13   61.89    5.60
   0  -1  13   46.40    4.40
  -1   1 -13   20.20    3.60
   1  -1  13   32.90    3.80
  -2   1 -13   40.40    4.40
   2  -1  13   51.09    4.90
   3  -1  13   10.00    3.10
   3   0 -13   55.09    4.60
  -3   0  13   58.79    6.10
   2   0 -13    1.20    2.10
  -2   0  13    1.30    2.10
   1   0 -13  170.48    9.50
  -1   0  13  154.68    8.70
   0   0 -13   -1.60    2.20
   0   0  13    0.50    2.00
  -1   0 -13   24.00    3.80
   1   0  13   27.80    3.40
  -2   0 -13  113.29    7.30
   2   0  13  128.79    7.50
   3   0  13    7.50    2.70
   4   0  13    6.30    3.50
   3  -1 -13    1.20    2.10
  -3   1  13    4.60    3.10
   2  -1 -13    1.30    2.40
  -2   1  13    3.00    2.60
   1  -1 -13   47.70    5.00
  -1   1  13   44.40    4.40
   0  -1 -13   70.99    5.90
   0   1  13   68.79    4.60
   0   1  13   61.79    4.90
  -1  -1 -13  142.79    8.40
   1   1  13  122.09    7.30
  -2  -1 -13  513.65   22.30
  -2  -1 -13  455.45   22.10
   2   1  13  525.45   22.00
  -3  -1 -13   20.60    3.60
   3   1  13   19.10    3.20
   4   1  13    0.30    2.60
   3  -2 -13   -0.80    1.80
  -3   2  13    2.60    2.90
   2  -2 -13    4.10    2.40
  -2   2  13    3.80    2.70
   1  -2 -13   44.70    4.90
  -1   2  13   40.70    4.40
   0  -2 -13    3.10    2.60
   0   2  13    2.90    2.10
   0   2  13    0.00    1.70
  -1  -2 -13    8.70    2.20
  -1  -2 -13    6.80    2.60
   1   2  13    9.50    2.50
  -2  -2 -13   28.00    4.20
  -2  -2 -13   20.70    3.40
   2   2  13   23.80    3.20
  -3  -2 -13    9.10    3.10
   3   2  13   12.20    3.00
  -4  -2 -13   -2.40    2.40
   4   2  13    5.00    2.70
   3  -3 -13    3.40    2.00
  -3   3  13   -0.70    3.10
   2  -3 -13   24.50    3.50
  -2   3  13   23.90    3.90
   1  -3 -13  186.28   10.20
  -1   3  13  168.28    9.70
   0  -3 -13   49.70    4.30
   0  -3 -13   35.40    4.60
   0   3  13   44.20    4.00
  -1  -3 -13  104.79    7.10
  -1  -3 -13   86.19    6.80
   1   3  13  106.69    6.30
  -2  -3 -13   15.80    3.90
  -2  -3 -13   26.00    3.70
   2   3  13   25.10    3.50
  -3  -3 -13    5.30    3.00
   3   3  13    8.90    2.70
  -4  -3 -13   46.50    6.00
   4   3  13   48.90    4.90
   3  -4 -13    5.70    2.30
  -3   4  13    3.70    3.20
   2  -4 -13    2.10    2.40
  -2   4  13    3.50    2.70
   1  -4 -13  160.28    9.50
  -1   4  13  155.68    9.30
   0  -4 -13   -0.50    2.50
   0   4  13    1.60    1.70
   0   4  13   -4.60    2.40
   0   4  13    1.40    1.80
  -1  -4 -13  571.84   26.70
  -1  -4 -13  612.94   26.40
   1   4  13  582.94   25.10
   1   4  13  621.94   25.40
   1   4  13  571.54   27.40
  -2  -4 -13  138.99    9.60
  -2  -4 -13  139.29    8.40
   2   4  13  159.98    8.20
  -3  -4 -13  110.99    8.80
   3   4  13  118.39    7.10
  -4  -4 -13   52.99    6.60
   4   4  13   62.79    5.50
   3  -5 -13   11.10    2.80
  -3   5  13   15.80    4.10
   2  -5 -13  144.89    9.40
  -2   5  13  145.49    9.90
   1  -5 -13    6.80    3.10
  -1   5  13    5.60    3.50
  -1   5  13    7.20    2.80
   0  -5 -13   89.49    6.90
   0   5  13   86.49    5.20
   0   5  13   81.39    8.10
   0   5  13   86.59    6.00
  -1  -5 -13 1377.46   54.89
  -1  -5 -13 1256.47   55.49
   1   5  13 1333.87   53.69
   1   5  13 1301.17   56.59
   1   5  13 1285.97   53.69
  -2  -5 -13  495.35   24.70
  -2  -5 -13  504.45   23.10
   2   5  13  563.64   22.90
  -3  -5 -13   61.49    6.80
   3   5  13   60.79    5.10
  -4  -5 -13  315.57   17.60
   4   5  13  337.27   15.40
   3  -6 -13   16.90    3.20
  -3   6  13   12.80    3.70
   2  -6 -13   20.20    3.70
  -2   6  13   23.70    4.20
  -2   6  13   22.60    5.40
   1  -6 -13    2.70    2.60
  -1   6  13   -0.70    2.10
  -1   6  13   -2.50    2.80
   0  -6 -13   14.10    3.70
   0   6  13   13.50    2.30
   0   6  13   14.60    4.10
   0   6  13   17.50    3.10
  -1  -6 -13   16.30    3.70
   1   6  13   23.30    4.20
   1   6  13   19.30    5.00
   1   6  13   16.00    2.60
   1   6  13   19.30    2.80
  -2  -6 -13  474.75   23.30
  -2  -6 -13  457.35   21.30
   2   6  13  498.45   21.00
   2   6  13  478.05   25.20
  -3  -6 -13    8.80    5.40
   3   6  13    6.70    3.70
  -4  -6 -13   30.10    6.00
   4   6  13   25.30    3.40
   3  -7 -13    1.80    4.70
  -3   7  13   -0.10    3.00
   2  -7 -13   20.50    3.90
  -2   7  13   15.80    3.60
  -2   7  13   25.70    5.80
   1  -7 -13   16.60    3.60
  -1   7  13   10.00    5.10
  -1   7  13   18.70    3.60
   0  -7 -13    3.60    3.00
   0   7  13   -1.50    1.50
   0   7  13    3.70    2.20
  -1  -7 -13   25.20    4.30
   1   7  13   23.40    2.90
   1   7  13   27.10    6.00
   1   7  13   23.10    4.10
   1   7  13   26.40    3.30
  -2  -7 -13    8.90    4.00
  -2  -7 -13   11.90    2.80
   2   7  13    8.90    2.10
   2   7  13   11.60    3.80
   2   7  13    8.30    2.40
  -3  -7 -13   -0.30    3.50
   3   7  13    4.70    2.10
   3   7  13    3.10    5.60
  -4  -7 -13    4.50    4.20
   4   7  13    4.90    2.70
   2  -8 -13   52.19    5.70
   1  -8 -13   54.99    6.10
  -1   8  13   58.99    5.80
  -1   8  13   52.89    7.90
   0  -8 -13   41.70    5.30
   0   8  13   31.10    6.20
   0   8  13   34.40    3.40
   0   8  13   33.80    4.20
   0   8  13   36.50    6.30
  -1  -8 -13    1.70    3.00
   1   8  13    8.30    3.20
   1   8  13    5.80    2.10
   1   8  13    0.70    2.00
   1   8  13    3.10    3.40
  -2  -8 -13    4.60    3.70
  -2  -8 -13   -0.10    2.10
   2   8  13    0.40    1.70
   2   8  13   -0.90    1.90
   2   8  13    1.10    3.90
  -3  -8 -13    8.40    4.30
   3   8  13    7.10    2.40
  -4  -8 -13   -4.70    4.00
   4   8  13    3.60    2.70
   2  -9 -13   67.69    6.70
  -2   9  13   79.99    7.00
   1  -9 -13  179.08   10.50
  -1   9  13  175.38   10.30
  -1   9  13  146.99   14.00
   0  -9 -13   21.70    4.00
   0   9  13   36.20    6.50
   0   9  13   18.30    2.40
   0   9  13   17.80    4.80
   0   9  13   32.90    4.30
  -1  -9 -13  103.09    7.60
   1   9  13  113.79    7.00
   1   9  13  105.79   10.40
   1   9  13  101.49    9.10
   1   9  13  106.79    6.50
  -2  -9 -13   54.39    7.50
   2   9  13   73.09    5.80
   2   9  13   54.99    7.10
   2   9  13   59.49    6.40
   2   9  13   45.70    6.70
  -3  -9 -13   28.50    5.70
   3   9  13   35.40    3.90
   2 -10 -13   14.80    4.40
  -2  10  13   17.70    4.30
   1 -10 -13   11.00    3.80
  -1  10  13   10.20    3.10
   0 -10 -13   33.70    4.40
   0  10  13   29.20    6.40
   0  10  13   30.00    3.10
   0  10  13   32.80    7.00
   0  10  13   34.00    4.20
  -1 -10 -13   13.40    3.20
   1  10  13   13.70    2.60
   1  10  13    8.90    2.50
  -2 -10 -13   35.70    5.90
   2  10  13   24.30    3.00
   2  10  13   35.70    8.00
   2  10  13   26.10    3.30
  -3 -10 -13   47.20    6.60
   3  10  13   55.49    5.00
   1 -11 -13   24.40    4.50
  -1  11  13   17.70    3.60
   0 -11 -13    1.70    2.70
   0  11  13   -1.90    2.30
   0  11  13    2.60    1.80
  -1 -11 -13  342.77   16.50
   1  11  13  351.76   16.40
   1  11  13  345.27   15.60
  -2 -11 -13   11.40    4.20
   2  11  13    7.30    2.50
   2  11  13   11.70    2.70
   0 -12 -13    4.00    2.80
   0  12  13   -0.10    3.40
  -1 -12 -13   10.50    4.50
  -1 -12 -13    8.90    3.20
   1  12  13    9.60    2.20
   1  12  13   16.20    3.60
  -2 -12 -13    4.50    3.90
   2  12  13    4.50    2.60
   2  12  13    7.80    2.80
   0   4 -14    2.30    3.10
  -1   4 -14    8.30    2.70
   1   3 -14   12.10    3.40
   0   3 -14    4.30    2.60
  -1   3 -14    3.20    2.60
   1  -3  14    6.00    2.50
  -2   3 -14  140.19    8.00
   2  -3  14  177.88   10.90
   2   2 -14    6.60    3.40
   1   2 -14   72.49    6.10
   0   2 -14  235.48   12.30
  -1   2 -14   21.30    3.60
   1  -2  14   26.20    3.30
  -2   2 -14    3.40    2.10
   2  -2  14    4.70    2.50
   2   1 -14   20.10    3.40
  -2  -1  14   17.00    2.80
   1   1 -14    1.30    2.60
  -1  -1  14    5.50    1.70
   0   1 -14   11.60    3.20
  -1   1 -14    5.20    2.90
   1  -1  14    6.20    2.50
  -2   1 -14   28.60    3.50
   2  -1  14   23.50    3.60
   3  -1  14    3.90    2.80
   2   0 -14   98.79    6.70
  -2   0  14   95.09    6.50
   1   0 -14   15.50    3.40
  -1   0  14   14.00    2.40
   0   0 -14    5.10    3.00
  -1   0 -14   12.30    3.10
   1   0  14   15.10    3.00
  -2   0 -14   95.89    6.20
   2   0  14   86.79    6.20
   3   0  14   29.90    4.10
   2  -1 -14   35.10    4.30
  -2   1  14   39.00    4.50
   1  -1 -14    5.80    3.20
  -1   1  14    2.70    2.00
   0  -1 -14   38.40    4.60
  -1  -1 -14    1.00    2.70
   1   1  14    4.40    2.40
  -2  -1 -14    0.30    2.20
   2   1  14    2.90    2.40
   3   1  14   -1.30    2.30
   2  -2 -14   10.20    2.90
  -2   2  14    3.10    2.50
   1  -2 -14   11.40    3.40
  -1   2  14    8.00    2.30
   0  -2 -14    3.40    2.70
   0   2  14    2.10    1.60
   0   2  14   -2.10    1.70
  -1  -2 -14  311.97   15.10
   1   2  14  293.17   14.00
  -2  -2 -14   16.70    3.20
  -2  -2 -14   12.20    2.80
   2   2  14   13.60    3.00
  -3  -2 -14   15.00    3.10
   3   2  14   21.10    3.30
  -4  -2 -14    6.20    3.20
   4   2  14   16.60    3.80
   3  -3 -14    8.80    2.80
  -3   3  14   11.10    4.00
   2  -3 -14   -0.50    2.30
  -2   3  14    1.70    2.30
  -1   3  14  454.25   20.80
   0  -3 -14    2.20    2.70
   0   3  14    2.70    1.60
   0   3  14    4.00    1.60
  -1  -3 -14   66.79    5.80
  -1  -3 -14   54.69    5.00
   1   3  14   65.29    4.90
  -2  -3 -14    4.90    2.60
  -2  -3 -14    2.20    2.40
   2   3  14    2.80    2.50
  -3  -3 -14   68.59    6.50
   3   3  14   86.89    6.00
  -4  -3 -14    5.60    5.50
   4   3  14    5.90    2.90
   3  -4 -14    1.30    2.40
  -3   4  14   -2.20    3.50
   2  -4 -14    5.40    2.70
  -2   4  14    3.40    2.60
   1  -4 -14   85.39    6.60
  -1   4  14   75.89    6.20
   0  -4 -14   19.80    3.40
   0  -4 -14   17.10    3.60
   0   4  14   12.50    2.20
   0   4  14   16.80    2.80
  -1  -4 -14   -0.60    2.50
  -1  -4 -14   -0.90    2.10
   1   4  14    0.50    2.00
  -2  -4 -14    2.20    2.70
  -2  -4 -14    3.20    2.40
   2   4  14    3.30    2.30
  -3  -4 -14   13.50    3.90
   3   4  14   19.90    3.30
  -4  -4 -14  394.06   20.00
   4   4  14  414.66   18.40
   3  -5 -14   70.09    5.70
   2  -5 -14   50.09    5.20
  -2   5  14   34.10    4.50
   1  -5 -14   55.89    5.80
  -1   5  14   56.49    5.60
   0  -5 -14   15.10    3.60
   0   5  14   17.00    3.10
   0   5  14   17.20    2.40
  -1  -5 -14   34.50    4.50
  -1  -5 -14   46.40    5.40
   1   5  14   48.90    4.20
   1   5  14   41.40    3.70
  -2  -5 -14  117.29    9.10
  -2  -5 -14  130.69    7.90
   2   5  14  137.69    7.60
  -3  -5 -14   15.10    4.40
   3   5  14   13.00    2.80
  -4  -5 -14    0.90    4.10
   4   5  14    0.80    3.00
   2  -6 -14   49.20    5.40
  -2   6  14   60.99    6.30
   1  -6 -14   76.69    6.40
  -1   6  14   75.09    6.10
  -1   6  14   49.70    7.80
   0  -6 -14    3.30    2.80
   0   6  14    1.50    1.80
   0   6  14    5.80    3.40
   0   6  14   -0.80    2.10
  -1  -6 -14   53.49    5.50
  -1  -6 -14   44.80    5.80
   1   6  14   34.50    5.30
   1   6  14   45.30    4.10
   1   6  14   45.90    4.10
  -2  -6 -14   12.80    2.90
  -2  -6 -14   14.40    4.00
   2   6  14   15.80    2.90
  -3  -6 -14    7.30    3.90
   3   6  14    7.30    2.70
  -4  -6 -14   11.40    4.70
   4   6  14   13.70    3.50
   2  -7 -14   -2.20    2.50
  -2   7  14   -0.50    2.60
  -1   7  14    8.90    3.70
   0  -7 -14   43.20    5.50
   0   7  14   50.19    4.90
   0   7  14   56.29    7.50
   0   7  14   42.90    3.80
  -1  -7 -14   77.29    7.30
  -1  -7 -14   78.59    6.60
   1   7  14   85.79    5.50
   1   7  14   79.09    5.70
   1   7  14   73.09    8.00
  -2  -7 -14  186.78   12.10
  -2  -7 -14  187.18   10.20
   2   7  14  204.28   10.10
  -3  -7 -14   10.80    4.50
   3   7  14    7.00    2.50
   2  -8 -14    4.60    3.20
  -2   8  14    9.80    3.60
   1  -8 -14   65.49    6.20
  -1   8  14   37.60    6.90
  -1   8  14   60.49    5.90
   0  -8 -14   -2.00    2.80
   0   8  14    3.10    3.40
   0   8  14    0.50    2.20
   0   8  14    5.00    1.80
  -1  -8 -14   31.20    4.20
   1   8  14   34.10    6.60
   1   8  14   34.60    5.90
   1   8  14   29.70    3.50
   1   8  14   33.60    3.60
  -2  -8 -14    9.00    4.00
  -2  -8 -14    6.70    2.70
   2   8  14   14.90    2.80
   2   8  14   12.10    5.30
  -3  -8 -14   17.40    5.00
   3   8  14   17.10    3.20
   2  -9 -14   -0.50    3.50
  -2   9  14    5.50    3.80
   1  -9 -14    6.00    3.10
  -1   9  14    9.00    3.20
   0  -9 -14  325.37   15.40
   0   9  14  272.57   13.20
   0   9  14  257.27   18.90
   0   9  14  321.17   14.80
  -1  -9 -14   35.20    4.40
   1   9  14   44.70   10.50
   1   9  14   43.00    3.90
   1   9  14   43.10    4.30
  -2  -9 -14   -2.90    3.10
  -2  -9 -14    3.60    2.30
   2   9  14    0.80    1.70
   2   9  14    1.40    2.10
   2   9  14    7.80    4.80
  -3  -9 -14   12.70    4.90
   3   9  14   15.70    3.10
   1 -10 -14    6.40    3.10
  -1  10  14    7.30    3.70
   0 -10 -14   15.10    3.40
   0  10  14   25.30    4.00
   0  10  14   12.00    2.30
  -1 -10 -14  143.59    8.80
   1  10  14  149.99    8.50
   1  10  14  146.69    7.80
  -2 -10 -14   16.90    4.70
   2  10  14   16.70    2.90
   2  10  14   26.30    3.00
  -3 -10 -14    1.70    4.40
   3  10  14    2.50    2.50
   1 -11 -14   -0.30    3.20
  -1  11  14    2.60    3.40
   0 -11 -14   14.30    3.30
   0  11  14   24.70    4.30
  -1 -11 -14  100.19    8.60
  -1 -11 -14   89.89    6.40
   1  11  14   83.29    5.50
   1  11  14   89.69    6.50
  -2 -11 -14   34.10    6.10
   2  11  14   18.00    2.80
   2  11  14   22.60    3.20
  -1 -12 -14  174.68    9.70
   1  12  14  200.68   10.50
   1  12  14  180.58    8.90
   1   2 -15    3.30    3.20
   0   2 -15   56.29    5.80
  -1   2 -15    5.90    2.50
   1  -2  15    7.20    2.70
   1   1 -15    1.00    2.80
   0   1 -15   18.10    3.30
  -1   1 -15   34.40    4.20
   1  -1  15   38.40    3.90
  -2   1 -15   23.60    3.60
   2  -1  15   25.20    3.60
  -2   0  15   17.00    3.10
   1   0 -15   12.80    3.30
   0   0 -15    6.80    3.00
  -1   0 -15   33.80    4.40
   1   0  15   39.20    4.10
  -2   0 -15    3.20    2.10
   2   0  15   -2.10    2.30
   3   0  15   87.39    6.50
   2  -1 -15    1.20    2.90
  -2   1  15    1.80    3.20
   1  -1 -15    0.90    2.20
  -1   1  15    1.40    1.60
   0  -1 -15    5.60    2.70
  -1  -1 -15   94.99    7.00
   1   1  15   99.99    6.30
  -2  -1 -15   25.40    3.40
   2   1  15   25.30    3.60
   3   1  15    0.60    2.60
   2  -2 -15    3.10    2.70
  -2   2  15    1.00    2.40
   1  -2 -15   75.09    6.20
  -1   2  15   70.49    5.30
  -1  -2 -15   -1.00    2.80
   1   2  15    1.40    2.10
  -2  -2 -15   59.59    5.40
   2   2  15   76.19    5.60
   3   2  15    2.90    2.60
   2  -3 -15    0.90    2.70
  -2   3  15   -4.10    2.30
   1  -3 -15  236.28   12.30
  -1   3  15  218.88   11.50
   0  -3 -15   86.99    7.00
   0   3  15   95.89    5.70
  -1  -3 -15    1.20    2.60
   1   3  15    0.40    1.80
  -2  -3 -15    2.20    2.20
  -2  -3 -15   -1.70    2.30
   2   3  15    1.20    2.20
  -3  -3 -15   38.70    4.50
   3   3  15   44.20    4.60
   2  -4 -15   18.50    3.60
  -2   4  15   15.60    3.30
   1  -4 -15  107.49    7.50
  -1   4  15  105.69    7.10
   0  -4 -15  383.56   18.10
   0   4  15  359.16   16.90
  -1  -4 -15   -2.20    2.30
  -1  -4 -15   -0.70    2.10
   1   4  15    0.80    1.90
  -2  -4 -15   10.10    3.10
  -2  -4 -15   11.10    4.10
   2   4  15    4.60    2.40
  -3  -4 -15   12.30    3.50
   3   4  15   15.20    3.30
   2  -5 -15   21.80    4.00
  -2   5  15   21.20    4.20
   1  -5 -15    1.50    2.50
  -1   5  15    0.70    2.30
   0  -5 -15  653.03   30.40
   0  -5 -15  728.63   30.80
   0   5  15  691.13   29.90
  -1  -5 -15  189.88   11.30
  -1  -5 -15  203.68   11.20
   1   5  15  208.88   10.20
  -2  -5 -15   28.20    4.50
  -2  -5 -15   27.60    4.00
   2   5  15   29.10    3.50
  -3  -5 -15    2.10    3.10
   3   5  15    1.60    2.40
   2  -6 -15    3.20    3.00
  -2   6  15    3.00    3.10
   1  -6 -15   36.70    4.80
  -1   6  15   37.10    4.80
   0   6  15  166.28   11.90
   0   6  15  184.08    9.10
   0   6  15  128.99    7.70
  -1  -6 -15   40.30    4.80
  -1  -6 -15   48.50    5.80
   1   6  15   48.20    4.20
  -2  -6 -15   -1.70    2.70
  -2  -6 -15    2.20    2.20
   2   6  15    0.40    2.10
  -3  -6 -15   -5.20    3.10
   3   6  15   -0.10    2.40
   2  -7 -15   21.30    4.20
  -2   7  15   16.70    4.50
   1  -7 -15   11.40    3.60
  -1   7  15    8.20    2.90
   0  -7 -15    1.00    2.60
   0   7  15   -0.70    4.40
   0   7  15   -0.70    2.10
  -1  -7 -15    0.80    3.80
  -1  -7 -15   -3.00    3.60
  -2  -7 -15   75.39    5.80
  -2  -7 -15   79.49    7.70
   2   7  15   90.39    5.80
  -3  -7 -15    5.90    4.00
   3   7  15    8.20    2.70
  -2   8  15   14.00    4.90
   1  -8 -15    6.00    3.10
  -1   8  15    1.90    2.90
   0  -8 -15    1.60    2.60
   0   8  15    8.30    4.40
   0   8  15   -5.70    1.70
  -1  -8 -15    1.80    2.50
  -1  -8 -15   -1.50    3.20
   1   8  15    3.80    2.20
   1   8  15    1.30    1.90
  -2  -8 -15   -4.40    2.10
  -2  -8 -15    4.10    3.80
   2   8  15   -0.10    2.10
  -3  -8 -15    9.40    4.60
   3   8  15    5.30    2.70
   1  -9 -15   10.40    3.50
  -1   9  15   11.00    3.60
   0  -9 -15   17.10    3.90
   0   9  15   14.80    3.20
  -1  -9 -15   24.80    4.00
  -1  -9 -15   24.10    5.10
   1   9  15   31.60    3.80
   1   9  15   19.50    2.70
  -2  -9 -15   14.30    4.70
  -2  -9 -15   11.90    3.40
   2   9  15   15.10    2.90
  -3  -9 -15   48.40    7.10
   3   9  15   51.19    5.20
   1 -10 -15   64.49    6.60
  -1  10  15   50.09    5.80
   0 -10 -15   14.90    3.50
   0  10  15   11.40    3.40
  -1 -10 -15    5.90    2.80
  -1 -10 -15   -0.50    3.50
   1  10  15    6.20    2.00
   1  10  15    2.50    2.30
  -2 -10 -15   18.10    5.30
   2  10  15   19.80    3.00
   0 -11 -15   -1.80    2.70
  -1 -11 -15   99.59    9.30
  -1 -11 -15   87.49    6.80
   1  11  15   99.19    7.70
   1  11  15   95.99    5.70
   0   1 -16   26.60    3.90
  -1   1 -16   -1.60    2.90
   1   0 -16   -0.20    3.10
   0   0 -16   21.00    4.10
  -1   0 -16   70.99    5.60
   1   0  16   55.99    6.40
  -2   0 -16   33.60    3.60
   2   0  16   23.20    4.10
   1  -1 -16   18.40    4.00
   0  -1 -16   12.60    3.20
  -1  -1 -16    0.00    2.20
   1   1  16    8.60    2.40
  -2  -1 -16    9.20    2.60
   2   1  16    5.20    2.50
   1  -2 -16    4.00    3.20
  -1   2  16    2.20    2.10
   0  -2 -16   85.79    6.70
  -1  -2 -16   30.10    4.20
   1   2  16   30.60    3.40
  -2  -2 -16    3.80    2.10
   2   2  16    2.60    2.30
   1  -3 -16    9.10    3.30
  -1   3  16    8.60    2.30
   0  -3 -16   38.90    4.90
  -1  -3 -16    4.30    2.60
   1   3  16    4.90    2.20
  -2  -3 -16    2.70    2.20
   2   3  16    2.00    2.20
   3   3  16    3.80    2.90
   1  -4 -16   48.60    5.30
  -1   4  16   52.79    4.80
   0  -4 -16  615.24   27.60
  -1  -4 -16  112.09    7.70
   1   4  16  108.69    6.40
  -2  -4 -16   -1.60    2.20
  -2  -4 -16    4.60    2.30
   2   4  16    2.80    2.30
  -3  -4 -16   12.40    3.30
   3   4  16   23.20    3.50
   1  -5 -16   12.20    3.50
  -1   5  16   15.90    3.10
   0  -5 -16   -1.10    2.30
   0   5  16    5.70    2.00
  -1  -5 -16  225.38   11.80
  -1  -5 -16  201.48   11.60
   1   5  16  217.48   10.40
  -2  -5 -16    4.90    2.70
  -2  -5 -16   -3.40    1.90
   2   5  16   -1.80    2.00
  -3  -5 -16   29.40    7.50
   3   5  16   26.00    3.60
   1  -6 -16   71.89    6.70
  -1   6  16   75.69    6.10
   0  -6 -16    1.50    2.30
   0  -6 -16   -4.50    2.20
   0   6  16    1.90    2.10
  -1  -6 -16  140.29    9.30
  -1  -6 -16  148.79    9.00
   1   6  16  150.58    8.00
  -2  -6 -16   49.90    6.00
  -2  -6 -16   54.99    4.80
   2   6  16   58.39    4.90
  -3  -6 -16   -3.20    4.70
   3   6  16   -0.40    2.60
   1  -7 -16   60.19    6.20
  -1   7  16   48.50    5.30
   0  -7 -16    0.40    2.60
   0  -7 -16    1.00    2.70
   0   7  16    2.10    2.20
  -1  -7 -16   14.80    3.30
  -1  -7 -16    5.50    3.60
   1   7  16    8.20    2.30
  -2  -7 -16   21.80    4.80
  -2  -7 -16   19.30    3.00
   2   7  16   13.50    2.80
  -3  -7 -16    2.10    7.40
   3   7  16   -2.20    2.50
   1  -8 -16   16.80    3.90
  -1   8  16   18.20    3.90
   0  -8 -16    0.00    2.60
   0   8  16    4.60    2.50
  -1  -8 -16    5.50    3.50
  -1  -8 -16    6.00    2.70
   1   8  16   -1.10    2.40
   1   8  16    4.80    1.90
  -2  -8 -16    1.40    3.60
  -2  -8 -16   -4.00    2.80
   2   8  16    0.40    2.00
   0  -9 -16    0.30    2.60
   0   9  16   -3.40    2.60
  -1  -9 -16    4.20    4.00
  -1  -9 -16    3.80    2.40
   1   9  16    1.10    1.70
   1   9  16   -3.90    3.10
  -2  -9 -16   18.80    5.30
   2   9  16   13.80    2.70
   0 -10 -16  176.58   11.10
   0  10  16  180.78   10.40
  -1 -10 -16    6.00    2.90
  -1 -10 -16    4.60    4.40
   1  10  16    4.90    1.80
   1  10  16    4.80    2.70
   0  -1 -17    1.10    2.80
  -1  -1 -17   19.00    5.40
   0  -2 -17    3.00    2.90
  -1  -2 -17    5.00    2.60
   1  -3 -17   12.30    3.70
   0  -3 -17   16.20    3.80
  -1  -3 -17    4.80    2.80
   1   3  17    3.90    2.40
  -2  -3 -17    4.20    2.20
   2   3  17    6.50    3.00
   1  -4 -17    9.10    3.40
  -1   4  17   13.60    2.80
   0  -4 -17  223.68   12.00
  -1  -4 -17   22.70    3.40
   1   4  17   18.90    2.70
  -2  -4 -17   -4.20    2.20
   2   4  17   -1.90    2.00
   1  -5 -17   32.80    5.00
  -1   5  17   31.80    3.90
   0  -5 -17   -0.70    2.80
  -1  -5 -17    0.70    2.40
   1   5  17    2.30    1.90
  -2  -5 -17    3.80    2.60
  -2  -5 -17   -0.40    2.20
   2   5  17   -2.50    1.80
   1  -6 -17   -1.90    3.30
  -1   6  17    1.80    2.80
   0  -6 -17   17.70    3.80
  -1  -6 -17   -1.00    2.30
  -1  -6 -17   -2.00    2.70
   1   6  17    2.60    1.90
  -2  -6 -17    7.30    3.70
  -2  -6 -17    7.30    2.60
   2   6  17    8.80    2.40
   0  -7 -17   57.99    6.00
   0  -7 -17   53.29    6.00
   0   7  17   59.09    5.00
  -1  -7 -17    5.70    2.70
  -1  -7 -17    5.00    3.10
   1   7  17    9.50    2.90
  -2  -7 -17   11.00    2.90
  -2  -7 -17   12.30    4.60
   2   7  17   23.50    3.80
   0  -8 -17   37.60    4.70
   0  -8 -17   34.10    4.90
   0   8  17   42.00    4.60
  -1  -8 -17    2.50    6.10
  -1  -8 -17    2.10    2.20
   1   8  17   -3.20    1.70
   0   0   0    0.00    0.00

_computing_structure_solution     'SHELXT 2014/5 (Sheldrick, 2014)'
;
_shelx_hkl_checksum    7953
